# Supplementary material for: Design of sports training information analysis system based on a multi-target visual model under sensor-scale spatial transformation
Source: PeerJ Comput Sci. 2024 Apr 30;10:e2030. doi: 10.7717/peerj-cs.2030 (PMC11157614; doi:10.7717/peerj-cs.2030)
Supplement: Supplemental Information 1 [file peerj-cs-10-2030-s001.zip]

Archive with 373 entries (293 files):
- code/
- code/alphapose/
- code/alphapose/__init__.py
- code/alphapose/datasets/
- code/alphapose/datasets/__init__.py
- code/alphapose/datasets/coco_det.py
- code/alphapose/datasets/coco_wholebody.py
- code/alphapose/datasets/coco_wholebody_det.py
- code/alphapose/datasets/concat_dataset.py
- code/alphapose/datasets/custom.py
- code/alphapose/datasets/halpe_136.py
- code/alphapose/datasets/halpe_136_det.py
- code/alphapose/datasets/halpe_26.py
- code/alphapose/datasets/halpe_26_det.py
- code/alphapose/datasets/halpe_68_noface.py
- code/alphapose/datasets/halpe_68_noface_det.py
- code/alphapose/datasets/halpe_coco_wholebody_136.py
- code/alphapose/datasets/halpe_coco_wholebody_136_det.py
- code/alphapose/datasets/halpe_coco_wholebody_26.py
- code/alphapose/datasets/halpe_coco_wholebody_26_det.py
- code/alphapose/datasets/mpii.py
- code/alphapose/datasets/mscoco.py
- code/alphapose/datasets/single_hand.py
- code/alphapose/datasets/single_hand_det.py
- code/alphapose/models/
- code/alphapose/models/__init__.py
- code/alphapose/models/builder.py
- code/alphapose/models/criterion.py
- code/alphapose/models/fastpose.py
- code/alphapose/models/fastpose_duc.py
- code/alphapose/models/fastpose_duc_dense.py
- code/alphapose/models/hardnet.py
- code/alphapose/models/hrnet.py
- code/alphapose/models/layers/
- code/alphapose/models/layers/DUC.py
- code/alphapose/models/layers/PixelUnshuffle.py
- code/alphapose/models/layers/Resnet.py
- code/alphapose/models/layers/SE_Resnet.py
- code/alphapose/models/layers/SE_module.py
- code/alphapose/models/layers/ShuffleResnet.py
- code/alphapose/models/layers/dcn/
- code/alphapose/models/layers/dcn/DCN.py
- code/alphapose/models/layers/dcn/__init__.py
- code/alphapose/models/layers/dcn/deform_conv.py
- code/alphapose/models/layers/dcn/deform_pool.py
- code/alphapose/models/layers/dcn/src/
- code/alphapose/models/layers/dcn/src/deform_conv_cuda.cpp
- code/alphapose/models/layers/dcn/src/deform_conv_cuda_kernel.cu
- code/alphapose/models/layers/dcn/src/deform_pool_cuda.cpp
- code/alphapose/models/layers/dcn/src/deform_pool_cuda_kernel.cu
- code/alphapose/models/layers/smpl/
- code/alphapose/models/layers/smpl/SMPL.py
- code/alphapose/models/layers/smpl/lbs.py
- code/alphapose/models/simple3dposeSMPLWithCam.py
- code/alphapose/models/simplepose.py
- code/alphapose/opt.py
- code/alphapose/utils/
- code/alphapose/utils/__init__.py
- code/alphapose/utils/bbox.py
- code/alphapose/utils/config.py
- code/alphapose/utils/detector.py
- code/alphapose/utils/env.py
- code/alphapose/utils/file_detector.py
- code/alphapose/utils/logger.py
- code/alphapose/utils/metrics.py
- code/alphapose/utils/pPose_nms.py
- code/alphapose/utils/presets/
- code/alphapose/utils/presets/__init__.py
- code/alphapose/utils/presets/simple_transform.py
- code/alphapose/utils/presets/simple_transform_3d_smpl.py
- code/alphapose/utils/registry.py
- code/alphapose/utils/render_pytorch3d.py
- code/alphapose/utils/roi_align/
- code/alphapose/utils/roi_align/__init__.py
- code/alphapose/utils/roi_align/roi_align.py
- code/alphapose/utils/roi_align/src/
- code/alphapose/utils/roi_align/src/roi_align_cuda.cpp
- code/alphapose/utils/roi_align/src/roi_align_kernel.cu
- code/alphapose/utils/transforms.py
- code/alphapose/utils/vis.py
- code/alphapose/utils/webcam_detector.py
- code/alphapose/utils/writer.py
- code/alphapose/utils/writer_smpl.py
- code/alphapose/version.py
- code/configs/
- code/configs/coco/
- code/configs/coco/hardnet/
- code/configs/coco/hardnet/256x192_hard68_lr1e-3_1x.yaml
- code/configs/coco/hardnet/256x192_hard85_lr1e-3_1x.yaml
- code/configs/coco/hrnet/
- code/configs/coco/hrnet/256x192_w32_lr1e-3.yaml
- code/configs/coco/resnet/
- code/configs/coco/resnet/256x192_res152_lr1e-3_1x-duc.yaml
- code/configs/coco/resnet/256x192_res50_lr1e-3_1x-concat.yaml
- code/configs/coco/resnet/256x192_res50_lr1e-3_1x-duc.yaml
- code/configs/coco/resnet/256x192_res50_lr1e-3_1x-simple.yaml
- code/configs/coco/resnet/256x192_res50_lr1e-3_1x.yaml
- code/configs/coco/resnet/256x192_res50_lr1e-3_2x-dcn.yaml
- code/configs/coco/resnet/256x192_res50_lr1e-3_2x-regression.yaml
- code/configs/coco/resnet/256x192_res50_lr1e-3_2x.yaml
- code/configs/coco_wholebody/
- code/configs/coco_wholebody/resnet/
- code/configs/coco_wholebody/resnet/256x192_res152_lr1e-3_1x-duc.yaml
- code/configs/coco_wholebody/resnet/256x192_res50_lr1e-3_2x-combined.yaml
- code/configs/coco_wholebody/resnet/256x192_res50_lr1e-3_2x-dcn-combined.yaml
- code/configs/coco_wholebody/resnet/256x192_res50_lr1e-3_2x-dcn-regression.yaml
- code/configs/coco_wholebody/resnet/256x192_res50_lr1e-3_2x-regression.yaml
- code/configs/dense_coco/
- code/configs/dense_coco/resnet50/
- code/configs/dense_coco/resnet50/256x192_adam_lr1e-3-duc-dcn_1x_crop.yaml
- code/configs/halpe_136/
- code/configs/halpe_136/resnet/
- code/configs/halpe_136/resnet/256x192_res152_lr1e-3_1x-duc.yaml
- code/configs/halpe_136/resnet/256x192_res50_lr1e-3_2x-dcn-combined.yaml
- code/configs/halpe_136/resnet/256x192_res50_lr1e-3_2x-dcn-regression.yaml
- code/configs/halpe_136/resnet/256x192_res50_lr1e-3_2x-regression.yaml
- code/configs/halpe_136/resnet/256x192_res50_lr1e-3_2x.yaml
- code/configs/halpe_26/
- code/configs/halpe_26/resnet/
- code/configs/halpe_26/resnet/256x192_res50_lr1e-3_1x.yaml
- code/configs/halpe_26/resnet/256x192_res50_lr1e-3_2x-dcn-regression.yaml
- code/configs/halpe_26/resnet/256x192_res50_lr1e-3_2x-regression.yaml
- code/configs/halpe_26/resnet/256x192_res50_lr1e-3_2x.yaml
- code/configs/halpe_68_noface/
- code/configs/halpe_68_noface/resnet/
- code/configs/halpe_68_noface/resnet/256x192_res50_lr1e-3_2x-dcn-combined.yaml
- code/configs/halpe_coco_wholebody_136/
- code/configs/halpe_coco_wholebody_136/resnet/
- code/configs/halpe_coco_wholebody_136/resnet/256x192_res50_lr1e-3_2x-dcn-combined.yaml
- code/configs/halpe_coco_wholebody_136/resnet/256x192_res50_lr1e-3_2x-regression.yaml
- code/configs/single_hand/
- code/configs/single_hand/resnet/
- code/configs/single_hand/resnet/256x192_res50_lr1e-3_2x-dcn-regression.yaml
- code/configs/smpl/
- code/configs/smpl/256x192_adam_lr1e-3-res34_smpl_24_3d_base_2x_mix.yaml
- code/detector/
- code/detector/apis.py
- code/detector/effdet_api.py
- code/detector/effdet_cfg.py
- code/detector/efficientdet/
- code/detector/efficientdet/README.md
- code/detector/efficientdet/effdet/
- code/detector/efficientdet/effdet/__init__.py
- code/detector/efficientdet/effdet/anchors.py
- code/detector/efficientdet/effdet/bench.py
- code/detector/efficientdet/effdet/config/
- code/detector/efficientdet/effdet/config/config.py
- code/detector/efficientdet/effdet/efficientdet.py
- code/detector/efficientdet/effdet/helpers.py
- code/detector/efficientdet/effdet/object_detection/
- code/detector/efficientdet/effdet/object_detection/README.md
- code/detector/efficientdet/effdet/object_detection/__init__.py
- code/detector/efficientdet/effdet/object_detection/argmax_matcher.py
- code/detector/efficientdet/effdet/object_detection/box_coder.py
- code/detector/efficientdet/effdet/object_detection/box_list.py
- code/detector/efficientdet/effdet/object_detection/faster_rcnn_box_coder.py
- code/detector/efficientdet/effdet/object_detection/matcher.py
- code/detector/efficientdet/effdet/object_detection/region_similarity_calculator.py
- code/detector/efficientdet/effdet/object_detection/target_assigner.py
- code/detector/efficientdet/utils.py
- code/detector/efficientdet/weights/
- code/detector/efficientdet/weights/get_models.sh
- code/detector/nms/
- code/detector/nms/__init__.py
- code/detector/nms/nms_wrapper.py
- code/detector/nms/src/
- code/detector/nms/src/nms_cpu.cpp
- code/detector/nms/src/nms_cuda.cpp
- code/detector/nms/src/nms_kernel.cu
- code/detector/nms/src/soft_nms_cpu.cpp
- code/detector/nms/src/soft_nms_cpu.pyx
- code/detector/tracker/
- code/detector/tracker/README.md
- code/detector/tracker/__init__.py
- code/detector/tracker/cfg/
- code/detector/tracker/cfg/ccmcpe.json
- code/detector/tracker/cfg/yolov3.cfg
- code/detector/tracker/models.py
- code/detector/tracker/preprocess.py
- code/detector/tracker/tracker/
- code/detector/tracker/tracker/__init__.py
- code/detector/tracker/tracker/basetrack.py
- code/detector/tracker/tracker/matching.py
- code/detector/tracker/tracker/multitracker.py
- code/detector/tracker/utils/
- code/detector/tracker/utils/__init__.py
- code/detector/tracker/utils/datasets.py
- code/detector/tracker/utils/evaluation.py
- code/detector/tracker/utils/io.py
- code/detector/tracker/utils/kalman_filter.py
- code/detector/tracker/utils/log.py
- code/detector/tracker/utils/nms.py
- code/detector/tracker/utils/parse_config.py
- code/detector/tracker/utils/timer.py
- code/detector/tracker/utils/utils.py
- code/detector/tracker/utils/visualization.py
- code/detector/tracker_api.py
- code/detector/tracker_cfg.py
- code/detector/yolo/
- code/detector/yolo/README.md
- code/detector/yolo/__init__.py
- code/detector/yolo/bbox.py
- code/detector/yolo/cam_demo.py
- code/detector/yolo/cfg/
- code/detector/yolo/cfg/tiny-yolo-voc.cfg
- code/detector/yolo/cfg/yolo-voc.cfg
- code/detector/yolo/cfg/yolo.cfg
- code/detector/yolo/cfg/yolov3-spp.cfg
- code/detector/yolo/cfg/yolov3.cfg
- code/detector/yolo/darknet.py
- code/detector/yolo/detect.py
- code/detector/yolo/pallete
- code/detector/yolo/preprocess.py
- code/detector/yolo/util.py
- code/detector/yolo/video_demo.py
- code/detector/yolo/video_demo_half.py
- code/detector/yolo_api.py
- code/detector/yolo_cfg.py
- code/detector/yolox/
- code/detector/yolox/README.md
- code/detector/yolox/exps/
- code/detector/yolox/exps/default/
- code/detector/yolox/exps/default/__init__.py
- code/detector/yolox/exps/default/yolov3.py
- code/detector/yolox/exps/default/yolox_l.py
- code/detector/yolox/exps/default/yolox_m.py
- code/detector/yolox/exps/default/yolox_nano.py
- code/detector/yolox/exps/default/yolox_s.py
- code/detector/yolox/exps/default/yolox_tiny.py
- code/detector/yolox/exps/default/yolox_x.py
- code/detector/yolox/exps/example/
- code/detector/yolox/exps/example/custom/
- code/detector/yolox/exps/example/custom/nano.py
- code/detector/yolox/exps/example/custom/yolox_s.py
- code/detector/yolox/exps/example/yolox_voc/
- code/detector/yolox/exps/example/yolox_voc/yolox_voc_s.py
- code/detector/yolox/tools/
- code/detector/yolox/tools/__init__.py
- code/detector/yolox/tools/demo.py
- code/detector/yolox/utils/
- code/detector/yolox/utils/__init__.py
- code/detector/yolox/utils/preprocess.py
- code/detector/yolox/yolox/
- code/detector/yolox/yolox/__init__.py
- code/detector/yolox/yolox/exp/
- code/detector/yolox/yolox/exp/__init__.py
- code/detector/yolox/yolox/exp/base_exp.py
- code/detector/yolox/yolox/exp/build.py
- code/detector/yolox/yolox/exp/default/
- code/detector/yolox/yolox/exp/default/__init__.py
- code/detector/yolox/yolox/exp/yolox_base.py
- code/detector/yolox/yolox/layers/
- code/detector/yolox/yolox/layers/__init__.py
- code/detector/yolox/yolox/layers/cocoeval/
- code/detector/yolox/yolox/layers/cocoeval/cocoeval.cpp
- code/detector/yolox/yolox/layers/cocoeval/cocoeval.h
- code/detector/yolox/yolox/layers/fast_coco_eval_api.py
- code/detector/yolox/yolox/layers/jit_ops.py
- code/detector/yolox/yolox/models/
- code/detector/yolox/yolox/models/__init__.py
- code/detector/yolox/yolox/models/build.py
- code/detector/yolox/yolox/models/darknet.py
- code/detector/yolox/yolox/models/losses.py
- code/detector/yolox/yolox/models/network_blocks.py
- code/detector/yolox/yolox/models/yolo_fpn.py
- code/detector/yolox/yolox/models/yolo_head.py
- code/detector/yolox/yolox/models/yolo_pafpn.py
- code/detector/yolox/yolox/models/yolox.py
- code/detector/yolox/yolox/tools/
- code/detector/yolox/yolox/tools/__init__.py
- code/detector/yolox/yolox/utils/
- code/detector/yolox/yolox/utils/__init__.py
- code/detector/yolox/yolox/utils/boxes.py
- code/detector/yolox/yolox/utils/compat.py
- code/detector/yolox_api.py
- code/detector/yolox_cfg.py
- code/pretrained_models/
- code/pretrained_models/get_models.sh
- code/scripts/
- code/scripts/demo_3d_inference.py
- code/scripts/demo_api.py
- code/scripts/demo_inference.py
- code/scripts/inference.sh
- code/scripts/inference_3d.sh
- code/scripts/train.py
- code/scripts/train.sh
- code/scripts/validate.py
- code/scripts/validate.sh
- code/setup.cfg
- code/setup.py
- code/trackers/
- code/trackers/PoseFlow/
- code/trackers/PoseFlow/README.md
- code/trackers/PoseFlow/alpha-pose-results-sample.json
- code/trackers/PoseFlow/matching.py
- code/trackers/PoseFlow/parallel_process.py
- code/trackers/PoseFlow/poseflow_infer.py
- code/trackers/PoseFlow/posetrack1.gif
- code/trackers/PoseFlow/posetrack2.gif
- code/trackers/PoseFlow/posetrack_data
[truncated: 73 more entries]
