# Supplementary material for: Design of sports training information analysis system based on a multi-target visual model under sensor-scale spatial transformation
Source: PeerJ Comput Sci. 2024 Apr 30;10:e2030. doi: 10.7717/peerj-cs.2030 (PMC11157614; doi:10.7717/peerj-cs.2030)
Supplement: Supplemental Information 1 [file peerj-cs-10-2030-s001.zip › code/alphapose/datasets/__init__.py]

from .coco_det import Mscoco_det
from .concat_dataset import ConcatDataset
from .custom import CustomDataset
from .mscoco import Mscoco
from .mpii import Mpii
from .coco_wholebody import coco_wholebody
from .coco_wholebody_det import coco_wholebody_det
from .halpe_26 import Halpe_26
from .halpe_136 import Halpe_136
from .halpe_136_det import  Halpe_136_det
from .halpe_26_det import  Halpe_26_det
from .halpe_coco_wholebody_26 import Halpe_coco_wholebody_26
from .halpe_coco_wholebody_26_det import Halpe_coco_wholebody_26_det
from .halpe_coco_wholebody_136 import Halpe_coco_wholebody_136
from .halpe_coco_wholebody_136_det import Halpe_coco_wholebody_136_det
from .halpe_68_noface import Halpe_68_noface
from .halpe_68_noface_det import Halpe_68_noface_det
from .single_hand import SingleHand
from .single_hand_det import SingleHand_det

__all__ = ['CustomDataset', 'ConcatDataset', 'Mpii', 'Mscoco', 'Mscoco_det', \
		   'Halpe_26', 'Halpe_26_det', 'Halpe_136', 'Halpe_136_det', \
		   'Halpe_coco_wholebody_26', 'Halpe_coco_wholebody_26_det', \
		   'Halpe_coco_wholebody_136', 'Halpe_coco_wholebody_136_det', \
		   'Halpe_68_noface', 'Halpe_68_noface_det', 'SingleHand', 'SingleHand_det', \
		   'coco_wholebody', 'coco_wholebody_det']
