# Supplementary material for: Design of sports training information analysis system based on a multi-target visual model under sensor-scale spatial transformation
Source: PeerJ Comput Sci. 2024 Apr 30;10:e2030. doi: 10.7717/peerj-cs.2030 (PMC11157614; doi:10.7717/peerj-cs.2030)
Supplement: Supplemental Information 1 [file peerj-cs-10-2030-s001.zip › code/alphapose/datasets/halpe_coco_wholebody_136.py]

# -----------------------------------------------------
# Copyright (c) Shanghai Jiao Tong University. All rights reserved.
# Written by Haoyi Zhu and Hao-Shu Fang
# -----------------------------------------------------

"""Halpe Full-Body plus coco wholebody (136 points) Human keypoint dataset."""
import os

import numpy as np
from tkinter import _flatten
from pycocotools.coco import COCO

from alphapose.models.builder import DATASET
from alphapose.utils.bbox import bbox_clip_xyxy, bbox_xywh_to_xyxy

from .custom import CustomDataset


@DATASET.register_module
class Halpe_coco_wholebody_136(CustomDataset):
    """ Halpe Full-Body plus coco wholebody (136 points) Person dataset.

    Parameters
    ----------
    train: bool, default is True
        If true, will set as training mode.
    skip_empty: bool, default is False
        Whether skip entire image if no valid label is found. Use `False` if this dataset is
        for validation to avoid COCO metric error.
    dpg: bool, default is False
        If true, will activate `dpg` for data augmentation.
    """
    CLASSES = ['person']
    EVAL_JOINTS = list(range(136))
    num_joints = 136
    CustomDataset.lower_body_ids = (11, 12, 13, 14, 15, 16, 20, 21, 22, 23, 24, 25)
    """Joint pairs which defines the pairs of joint to be swapped
        when the image is flipped horizontally."""
    joint_pairs =  [[1, 2], [3, 4], [5, 6], [7, 8], [9, 10], [11, 12], [13, 14], [15, 16], #17 body keypoints
        [20, 21], [22, 23], [24, 25], [26, 42], [27, 41], [28, 40], [29, 39], [30, 38], 
        [31, 37], [32, 36], [33, 35], [43, 52], [44, 51], [45, 50],[46, 49], [47, 48], 
        [62, 71], [63, 70], [64, 69], [65, 68], [66, 73], [67, 72], [57, 61], [58, 60],
        [74, 80], [75, 79], [76, 78], [87, 89], [93, 91], [86, 90], [85, 81], [84, 82],
        [94, 115], [95, 116], [96, 117], [97, 118], [98, 119], [99, 120], [100, 121],
        [101, 122], [102, 123], [103, 124], [104, 125], [105, 126], [106, 127], [107, 128],
        [108, 129], [109, 130], [110, 131], [111, 132], [112, 133], [113, 134], [114, 135]]
                
    def _lazy_load_ann_file_2(self):
        if os.path.exists(self._ann_file_2 + '.pkl') and self._lazy_import:
            print('Lazy load json...')
            with open(self._ann_file_2 + '.pkl', 'rb') as fid:
                return pk.load(fid)
        else:
            _database = COCO(self._ann_file_2)
            if os.access(self._ann_file_2 + '.pkl', os.W_OK):
                with open(self._ann_file_2 + '.pkl', 'wb') as fid:
                    pk.dump(_database, fid, pk.HIGHEST_PROTOCOL)
            return _database

    def _load_jsons(self):
        """Load all image paths and labels from JSON annotation files into buffer."""
        items = []
        labels = []

        # Halpe Fullbody
        _coco = self._lazy_load_ann_file()

        classes = [c['name'] for c in _coco.loadCats(_coco.getCatIds())]
        assert classes == self.CLASSES, "Incompatible category names with COCO. "

        self.json_id_to_contiguous = {
            v: k for k, v in enumerate(_coco.getCatIds())}

        # iterate through the annotations
        image_ids = sorted(_coco.getImgIds())
        for entry in _coco.loadImgs(image_ids):
            abs_path = os.path.join(self._root, self._img_prefix, entry['file_name'])
            
            if not os.path.exists(abs_path):
                raise IOError('Image: {} not exists.'.format(abs_path))
            label = self._check_load_keypoints(_coco, entry)
            if not label:
                continue

            for i in range(6):
                # num of items are relative to person, not image
                for obj in label:
                    items.append({'path': abs_path, 'id': entry['id'] + 600000})    # to avoid id conflict with coco wholebody
                    labels.append(obj)

        # coco wholebody
        _coco = self._lazy_load_ann_file_2()

        classes = [c['name'] for c in _coco.loadCats(_coco.getCatIds())]
        assert classes == self.CLASSES, "Incompatible category names with COCO. "

        self.json_id_to_contiguous = {
            v: k for k, v in enumerate(_coco.getCatIds())}

        # iterate through the annotations
        image_ids = sorted(_coco.getImgIds())  
        for entry in _coco.loadImgs(image_ids):
            dirname, filename = entry['coco_url'].split('/')[-2:]
            abs_path = os.path.join(self._root_2, dirname, filename)
            if not os.path.exists(abs_path):
                raise IOError('Image: {} not exists.'.format(abs_path))
            label = self._check_load_keypoints_2(_coco, entry)
            if not label:
                continue
            for obj in label:
                items.append(abs_path)
                labels.append(obj)


        return items, labels

    def _check_load_keypoints(self, coco, entry):
        """Check and load ground-truth keypoints for Halpe FullBody"""
        ann_ids = coco.getAnnIds(imgIds=entry['id'], iscrowd=False)
        objs = coco.loadAnns(ann_ids)
        # check valid bboxes
        valid_objs = []
        width = entry['width']
        height = entry['height']

        for obj in objs:
            contiguous_cid = self.json_id_to_contiguous[obj['category_id']]
            if contiguous_cid >= self.num_class:
                # not class of interest
                continue
            if max(obj['keypoints']) == 0:
                continue
            # convert from (x, y, w, h) to (xmin, ymin, xmax, ymax) and clip bound
            xmin, ymin, xmax, ymax = bbox_clip_xyxy(bbox_xywh_to_xyxy(obj['bbox']), width, height)
            # require non-zero box area
            if (xmax - xmin) * (ymax - ymin) <= 0 or xmax <= xmin or ymax <= ymin:
                continue
            if 'num_keypoints' in obj and obj['num_keypoints'] == 0:
                continue
            # joints 3d: (num_joints, 3, 2); 3 is for x, y, z; 2 is for position, visibility
            joints_3d = np.zeros((self.num_joints, 3, 2), dtype=np.float32)
            for i in range(self.num_joints):
                joints_3d[i, 0, 0] = obj['keypoints'][i * 3 + 0]
                joints_3d[i, 1, 0] = obj['keypoints'][i * 3 + 1]
                if obj['keypoints'][i * 3 + 2] >= 0.35:
                    visible = 1
                else:
                    visible = 0
                joints_3d[i, :2, 1] = visible

            if np.sum(joints_3d[:, 0, 1]) < 1:
                # no visible keypoint
                continue

            if self._check_centers and self._train:
                bbox_center, bbox_area = self._get_box_center_area((xmin, ymin, xmax, ymax))
                kp_center, num_vis = self._get_keypoints_center_count(joints_3d)
                ks = np.exp(-2 * np.sum(np.square(bbox_center - kp_center)) / bbox_area)
                if (num_vis / 80.0 + 47 / 80.0) > ks:
                    continue

            valid_objs.append({
                'bbox': (xmin, ymin, xmax, ymax),
                'width': width,
                'height': height,
                'joints_3d': joints_3d
            })

        if not valid_objs:
            if not self._skip_empty:
                # dummy invalid labels if no valid objects are found
                valid_objs.append({
                    'bbox': np.array([-1, -1, 0, 0]),
                    'width': width,
                    'height': height,
                    'joints_3d': np.zeros((self.num_joints, 2, 2), dtype=np.float32)
                })
        return valid_objs

    def _check_load_keypoints_2(self, coco, entry):
        """Check and load ground-truth keypoints for coco wholebody"""
        ann_ids = coco.getAnnIds(imgIds=entry['id'], iscrowd=False)
        objs = coco.loadAnns(ann_ids)
        # check valid bboxes
        valid_objs = []
        width = entry['width']
        height = entry['height']

        for obj in objs:
            if 'foot_kpts' in obj and 'face_kpts' in obj and 'lefthand_kpts' in obj and 'righthand_kpts' in obj:
                obj['keypoints'].extend([0] * 9)    # coco wholebody has only 133 kpts
                obj['keypoints'].extend(obj['foot_kpts'])
                obj['keypoints'].extend(obj['face_kpts'])
                obj['keypoints'].extend(obj['lefthand_kpts'])
                obj['keypoints'].extend(obj['righthand_kpts'])
            contiguous_cid = self.json_id_to_contiguous[obj['category_id']]
            if contiguous_cid >= self.num_class:
                # not class of interest
                continue
            if max(obj['keypoints']) == 0:
                continue
            # convert from (x, y, w, h) to (xmin, ymin, xmax, ymax) and clip bound
            xmin, ymin, xmax, ymax = bbox_clip_xyxy(bbox_xywh_to_xyxy(obj['bbox']), width, height)
            # require non-zero box area
            if (xmax - xmin) * (ymax - ymin) <= 0 or xmax <= xmin or ymax <= ymin:
                continue
            if 'num_keypoints' in obj and obj['num_keypoints'] == 0:
                continue
            # joints 3d: (num_joints, 3, 2); 3 is for x, y, z; 2 is for position, visibility
            joints_3d = np.zeros((self.num_joints, 3, 2), dtype=np.float32)
            for i in range(self.num_joints):
                joints_3d[i, 0, 0] = obj['keypoints'][i * 3 + 0]
                joints_3d[i, 1, 0] = obj['keypoints'][i * 3 + 1]
                if obj['keypoints'][i * 3 + 2] >= 0.35:
                    visible = 1
                else:
                    visible = 0
                joints_3d[i, :2, 1] = visible

            if np.sum(joints_3d[:, 0, 1]) < 1:
                # no visible keypoint
                continue

            if self._check_centers and self._train:
                bbox_center, bbox_area = self._get_box_center_area((xmin, ymin, xmax, ymax))
                kp_center, num_vis = self._get_keypoints_center_count(joints_3d)
                ks = np.exp(-2 * np.sum(np.square(bbox_center - kp_center)) / bbox_area)
                if (num_vis / 80.0 + 47 / 80.0) > ks:
                    continue

            valid_objs.append({
                'bbox': (xmin, ymin, xmax, ymax),
                'width': width,
                'height': height,
                'joints_3d': joints_3d
            })

        if not valid_objs:
            if not self._skip_empty:
                # dummy invalid labels if no valid objects are found
                valid_objs.append({
                    'bbox': np.array([-1, -1, 0, 0]),
                    'width': width,
                    'height': height,
                    'joints_3d': np.zeros((self.num_joints, 2, 2), dtype=np.float32)
                })
        return valid_objs

    def _get_box_center_area(self, bbox):
        """Get bbox center"""
        c = np.array([(bbox[0] + bbox[2]) / 2.0, (bbox[1] + bbox[3]) / 2.0])
        area = (bbox[3] - bbox[1]) * (bbox[2] - bbox[0])
        return c, area

    def _get_keypoints_center_count(self, keypoints):
        """Get geometric center of all keypoints"""
        keypoint_x = np.sum(keypoints[:, 0, 0] * (keypoints[:, 0, 1] > 0))
        keypoint_y = np.sum(keypoints[:, 1, 0] * (keypoints[:, 1, 1] > 0))
        num = float(np.sum(keypoints[:, 0, 1]))
        return np.array([keypoint_x / num, keypoint_y / num]), num
