# Supplementary material for: Design of sports training information analysis system based on a multi-target visual model under sensor-scale spatial transformation
Source: PeerJ Comput Sci. 2024 Apr 30;10:e2030. doi: 10.7717/peerj-cs.2030 (PMC11157614; doi:10.7717/peerj-cs.2030)
Supplement: Supplemental Information 1 [file peerj-cs-10-2030-s001.zip › code/alphapose/datasets/halpe_coco_wholebody_136_det.py]

# -----------------------------------------------------
# Copyright (c) Shanghai Jiao Tong University. All rights reserved.
# Written by Haoyi Zhu
# -----------------------------------------------------

"""Halpe Full-Body plus coco wholebody (136 points) Human Detection Box dataset."""
import json
import os

import cv2
import torch
import torch.utils.data as data
from tqdm import tqdm

from alphapose.utils.presets import SimpleTransform
from detector.apis import get_detector
from alphapose.models.builder import DATASET


@DATASET.register_module
class Halpe_coco_wholebody_136_det(data.Dataset):
    """ Halpe Full-Body plus coco wholebody (136 points) human detection box dataset.

    """
    EVAL_JOINTS = list(range(136))

    def __init__(self,
                 det_file=None,
                 opt=None,
                 **cfg):

        self._cfg = cfg
        self._opt = opt
        self._preset_cfg = cfg['PRESET']
        self._root = cfg['ROOT']
        self._img_prefix = cfg['IMG_PREFIX']
        if not det_file:
            det_file = cfg['DET_FILE']
        self._ann_file = os.path.join(self._root, cfg['ANN'])

        if os.path.exists(det_file):
            print("Detection results exist, will use it")
        else:
            print("Will create detection results to {}".format(det_file))
            self.write_coco_json(det_file)

        assert os.path.exists(det_file), "Error: no detection results found"
        with open(det_file, 'r') as fid:
            self._det_json = json.load(fid)

        self._input_size = self._preset_cfg['IMAGE_SIZE']
        self._output_size = self._preset_cfg['HEATMAP_SIZE']

        self._sigma = self._preset_cfg['SIGMA']

        if self._preset_cfg['TYPE'] == 'simple':
            self.transformation = SimpleTransform(
                self, scale_factor=0,
                input_size=self._input_size,
                output_size=self._output_size,
                rot=0, sigma=self._sigma,
                train=False, add_dpg=False)

    def __getitem__(self, index):
        det_res = self._det_json[index]
        if not isinstance(det_res['image_id'], int):
            img_id, _ = os.path.splitext(os.path.basename(det_res['image_id']))
            img_id = int(img_id)
        else:
            img_id = det_res['image_id']
        img_path = os.path.join(self._root, self._img_prefix, '%012d.jpg' % img_id)

        # Load image
        image = cv2.cvtColor(cv2.imread(img_path), cv2.COLOR_BGR2RGB) # scipy.misc.imread(img_path, mode='RGB') is deprecated

        imght, imgwidth = image.shape[1], image.shape[2]
        x1, y1, w, h = det_res['bbox']
        bbox = [x1, y1, x1 + w, y1 + h]
        inp, bbox = self.transformation.test_transform(image, bbox)
        return inp, torch.Tensor(bbox), torch.Tensor([det_res['bbox']]), torch.Tensor([det_res['image_id']]), torch.Tensor([det_res['score']]), torch.Tensor([imght]), torch.Tensor([imgwidth])

    def __len__(self):
        return len(self._det_json)

    def write_coco_json(self, det_file):
        from pycocotools.coco import COCO
        import pathlib

        _coco = COCO(self._ann_file)
        image_ids = sorted(_coco.getImgIds())
        det_model = get_detector(self._opt)
        dets = []
        for entry in tqdm(_coco.loadImgs(image_ids)):
            abs_path = os.path.join(
                self._root, self._img_prefix, entry['file_name'])
            det = det_model.detect_one_img(abs_path)
            if det:
                dets += det
        pathlib.Path(os.path.split(det_file)[0]).mkdir(parents=True, exist_ok=True)
        json.dump(dets, open(det_file, 'w'))

    @property
    def joint_pairs(self):
        """Joint pairs which defines the pairs of joint to be swapped
        when the image is flipped horizontally."""
        return[[1, 2], [3, 4], [5, 6], [7, 8], [9, 10], [11, 12], [13, 14], [15, 16], 
        [20, 21], [22, 23], [24, 25], [26, 42], [27, 41], [28, 40], [29, 39], [30, 38], 
        [31, 37], [32, 36], [33, 35], [43, 52], [44, 51], [45, 50],[46, 49], [47, 48], 
        [62, 71], [63, 70], [64, 69], [65, 68], [66, 73], [67, 72], [57, 61], [58, 60],
        [74, 80], [75, 79], [76, 78], [87, 89], [93, 91], [86, 90], [85, 81], [84, 82],
        [94, 115], [95, 116], [96, 117], [97, 118], [98, 119], [99, 120], [100, 121],
        [101, 122], [102, 123], [103, 124], [104, 125], [105, 126], [106, 127], [107, 128],
        [108, 129], [109, 130], [110, 131], [111, 132], [112, 133], [113, 134], [114, 135]]
