# Supplementary material for: Design of sports training information analysis system based on a multi-target visual model under sensor-scale spatial transformation
Source: PeerJ Comput Sci. 2024 Apr 30;10:e2030. doi: 10.7717/peerj-cs.2030 (PMC11157614; doi:10.7717/peerj-cs.2030)
Supplement: Supplemental Information 1 [file peerj-cs-10-2030-s001.zip › code/alphapose/datasets/mpii.py]

# -----------------------------------------------------
# Copyright (c) Shanghai Jiao Tong University. All rights reserved.
# Written by Jiefeng Li (jeff.lee.sjtu@gmail.com)
# -----------------------------------------------------

"""MPII Human Pose Dataset."""
import os

import numpy as np

from alphapose.models.builder import DATASET
from alphapose.utils.bbox import bbox_clip_xyxy, bbox_xywh_to_xyxy

from .custom import CustomDataset


@DATASET.register_module
class Mpii(CustomDataset):
    """ MPII Human Pose Dataset.

    Parameters
    ----------
    root: str, default './data/mpii'
        Path to the mpii dataset.
    train: bool, default is True
        If true, will set as training mode.
    dpg: bool, default is False
        If true, will activate `dpg` for data augmentation.
    """

    CLASSES = ['person']
    num_joints = 16

    @property
    def joint_pairs(self):
        """Joint pairs which defines the pairs of joint to be swapped
        when the image is flipped horizontally."""
        return [[0, 5], [1, 4], [2, 3],
                [10, 15], [11, 14], [12, 13]]

    def _load_jsons(self):
        """Load all image paths and labels from annotation files into buffer."""
        items = []
        labels = []

        _mpii = self._lazy_load_ann_file()
        classes = [c['name'] for c in _mpii.loadCats(_mpii.getCatIds())]
        assert classes == self.CLASSES, "Incompatible category names with MPII. "

        # iterate through the annotations
        image_ids = sorted(_mpii.getImgIds())
        for entry in _mpii.loadImgs(image_ids):
            filename = entry['file_name']
            abs_path = os.path.join(self._root, self._img_prefix, filename)
            if not os.path.exists(abs_path):
                raise IOError('Image: {} not exists.'.format(abs_path))
            label = self._check_load_keypoints(_mpii, entry)
            if not label:
                continue

            # num of items are relative to person, not image
            for obj in label:
                items.append(abs_path)
                labels.append(obj)

        return items, labels

    def _check_load_keypoints(self, _mpii, entry):
        """Check and load ground-truth keypoints"""
        ann_ids = _mpii.getAnnIds(imgIds=entry['id'], iscrowd=False)
        objs = _mpii.loadAnns(ann_ids)
        # check valid bboxes
        valid_objs = []
        width = entry['width']
        height = entry['height']

        for obj in objs:
            if max(obj['keypoints']) == 0:
                continue
            # convert from (x, y, w, h) to (xmin, ymin, xmax, ymax) and clip bound
            xmin, ymin, xmax, ymax = bbox_clip_xyxy(bbox_xywh_to_xyxy(obj['bbox']), width, height)
            # require non-zero box area
            if xmax <= xmin or ymax <= ymin:
                continue
            if obj['num_keypoints'] == 0:
                continue
            # joints 3d: (num_joints, 3, 2); 3 is for x, y, z; 2 is for position, visibility
            joints_3d = np.zeros((self.num_joints, 3, 2), dtype=np.float32)
            for i in range(self.num_joints):
                joints_3d[i, 0, 0] = obj['keypoints'][i * 3 + 0]
                joints_3d[i, 1, 0] = obj['keypoints'][i * 3 + 1]
                # joints_3d[i, 2, 0] = 0
                visible = min(1, obj['keypoints'][i * 3 + 2])
                joints_3d[i, :2, 1] = visible
                # joints_3d[i, 2, 1] = 0

            if np.sum(joints_3d[:, 0, 1]) < 1:
                # no visible keypoint
                continue

            if self._check_centers and self._train:
                bbox_center, bbox_area = self._get_box_center_area((xmin, ymin, xmax, ymax))
                kp_center, num_vis = self._get_keypoints_center_count(joints_3d)
                ks = np.exp(-2 * np.sum(np.square(bbox_center - kp_center)) / bbox_area)
                if (num_vis / 80.0 + 47 / 80.0) > ks:
                    continue

            valid_objs.append({
                'bbox': (xmin, ymin, xmax, ymax),
                'width': width,
                'height': height,
                'joints_3d': joints_3d
            })

        if not valid_objs:
            if not self._skip_empty:
                # dummy invalid labels if no valid objects are found
                valid_objs.append({
                    'bbox': np.array([-1, -1, 0, 0]),
                    'width': width,
                    'height': height,
                    'joints_3d': np.zeros((self.num_joints, 2, 2), dtype=np.float32)
                })
        return valid_objs
