# Supplementary material for: Design of sports training information analysis system based on a multi-target visual model under sensor-scale spatial transformation
Source: PeerJ Comput Sci. 2024 Apr 30;10:e2030. doi: 10.7717/peerj-cs.2030 (PMC11157614; doi:10.7717/peerj-cs.2030)
Supplement: Supplemental Information 1 [file peerj-cs-10-2030-s001.zip › code/alphapose/models/__init__.py]

from .fastpose import FastPose
from .fastpose_duc import FastPose_DUC
from .hrnet import PoseHighResolutionNet
from .simplepose import SimplePose
from .fastpose_duc_dense import FastPose_DUC_Dense
from .hardnet import HarDNetPose
from .simple3dposeSMPLWithCam import Simple3DPoseBaseSMPLCam
from .criterion import L1JointRegression

__all__ = ['FastPose', 'SimplePose', 'PoseHighResolutionNet',
           'FastPose_DUC', 'FastPose_DUC_Dense', 'HarDNetPose',
           'Simple3DPoseBaseSMPLCam',
           'L1JointRegression']
