# Supplementary material for: Design of sports training information analysis system based on a multi-target visual model under sensor-scale spatial transformation
Source: PeerJ Comput Sci. 2024 Apr 30;10:e2030. doi: 10.7717/peerj-cs.2030 (PMC11157614; doi:10.7717/peerj-cs.2030)
Supplement: Supplemental Information 1 [file peerj-cs-10-2030-s001.zip › code/alphapose/models/builder.py]

from torch import nn

from alphapose.utils import Registry, build_from_cfg, retrieve_from_cfg


SPPE = Registry('sppe')
LOSS = Registry('loss')
DATASET = Registry('dataset')


def build(cfg, registry, default_args=None):
    if isinstance(cfg, list):
        modules = [
            build_from_cfg(cfg_, registry, default_args) for cfg_ in cfg
        ]
        return nn.Sequential(*modules)
    else:
        return build_from_cfg(cfg, registry, default_args)


def build_sppe(cfg, preset_cfg, **kwargs):
    default_args = {
        'PRESET': preset_cfg,
    }
    for key, value in kwargs.items():
        default_args[key] = value
    return build(cfg, SPPE, default_args=default_args)


def build_loss(cfg):
    return build(cfg, LOSS)


def build_dataset(cfg, preset_cfg, **kwargs):
    exec(f'from ..datasets import {cfg.TYPE}')
    default_args = {
        'PRESET': preset_cfg,
    }
    for key, value in kwargs.items():
        default_args[key] = value
    return build(cfg, DATASET, default_args=default_args)


def retrieve_dataset(cfg):
    exec(f'from ..datasets import {cfg.TYPE}')
    return retrieve_from_cfg(cfg, DATASET)
