# Supplementary material for: Design of sports training information analysis system based on a multi-target visual model under sensor-scale spatial transformation
Source: PeerJ Comput Sci. 2024 Apr 30;10:e2030. doi: 10.7717/peerj-cs.2030 (PMC11157614; doi:10.7717/peerj-cs.2030)
Supplement: Supplemental Information 1 [file peerj-cs-10-2030-s001.zip › code/alphapose/models/layers/DUC.py]

# -----------------------------------------------------
# Copyright (c) Shanghai Jiao Tong University. All rights reserved.
# Written by Jiefeng Li (jeff.lee.sjtu@gmail.com)
# -----------------------------------------------------

import torch.nn as nn


class DUC(nn.Module):
    '''
    Initialize: inplanes, planes, upscale_factor
    OUTPUT: (planes // upscale_factor^2) * ht * wd
    '''

    def __init__(self, inplanes, planes,
                 upscale_factor=2, norm_layer=nn.BatchNorm2d):
        super(DUC, self).__init__()
        self.conv = nn.Conv2d(
            inplanes, planes, kernel_size=3, padding=1, bias=False)
        self.bn = norm_layer(planes, momentum=0.1)
        self.relu = nn.ReLU(inplace=True)
        self.pixel_shuffle = nn.PixelShuffle(upscale_factor)

    def forward(self, x):
        x = self.conv(x)
        x = self.bn(x)
        x = self.relu(x)
        x = self.pixel_shuffle(x)
        return x
