# Supplementary material for: Design of sports training information analysis system based on a multi-target visual model under sensor-scale spatial transformation
Source: PeerJ Comput Sci. 2024 Apr 30;10:e2030. doi: 10.7717/peerj-cs.2030 (PMC11157614; doi:10.7717/peerj-cs.2030)
Supplement: Supplemental Information 1 [file peerj-cs-10-2030-s001.zip › code/alphapose/models/layers/PixelUnshuffle.py]

# -----------------------------------------------------
# Copyright (c) Shanghai Jiao Tong University. All rights reserved.
# Written by Jiefeng Li (jeff.lee.sjtu@gmail.com)
# -----------------------------------------------------

import torch.nn as nn


class PixelUnshuffle(nn.Module):
    '''
    Initialize: inplanes, planes, upscale_factor
    OUTPUT: (planes // upscale_factor^2) * ht * wd
    '''

    def __init__(self, downscale_factor=2):
        super(PixelUnshuffle, self).__init__()
        self._r = downscale_factor

    def forward(self, x):
        b, c, h, w = x.shape
        out_c = c * (self._r * self._r)
        out_h = h // self._r
        out_w = w // self._r

        x_view = x.contiguous().view(b, c, out_h, self._r, out_w, self._r)
        x_prime = x_view.permute(0, 1, 3, 5, 2, 4).contiguous().view(b, out_c, out_h, out_w)

        return x_prime
