# Supplementary material for: Design of sports training information analysis system based on a multi-target visual model under sensor-scale spatial transformation
Source: PeerJ Comput Sci. 2024 Apr 30;10:e2030. doi: 10.7717/peerj-cs.2030 (PMC11157614; doi:10.7717/peerj-cs.2030)
Supplement: Supplemental Information 1 [file peerj-cs-10-2030-s001.zip › code/alphapose/models/layers/SE_module.py]

# -----------------------------------------------------
# Copyright (c) Shanghai Jiao Tong University. All rights reserved.
# Written by Jiefeng Li (jeff.lee.sjtu@gmail.com)
# -----------------------------------------------------

from torch import nn


class SELayer(nn.Module):
    def __init__(self, channel, reduction=1):
        super(SELayer, self).__init__()
        self.avg_pool = nn.AdaptiveAvgPool2d(1)
        self.fc = nn.Sequential(
            nn.Linear(channel, channel // reduction),
            nn.ReLU(inplace=True),
            nn.Linear(channel // reduction, channel),
            nn.Sigmoid()
        )

    def forward(self, x):
        b, c, _, _ = x.size()
        y = self.avg_pool(x).view(b, c)
        y = self.fc(y).view(b, c, 1, 1)
        return x * y
