# Supplementary material for: Design of sports training information analysis system based on a multi-target visual model under sensor-scale spatial transformation
Source: PeerJ Comput Sci. 2024 Apr 30;10:e2030. doi: 10.7717/peerj-cs.2030 (PMC11157614; doi:10.7717/peerj-cs.2030)
Supplement: Supplemental Information 1 [file peerj-cs-10-2030-s001.zip › code/alphapose/models/layers/dcn/__init__.py]

from .deform_conv import (DeformConv, DeformConvPack, ModulatedDeformConv,
                          ModulatedDeformConvPack, deform_conv,
                          modulated_deform_conv)
from .deform_pool import (DeformRoIPooling, DeformRoIPoolingPack,
                          ModulatedDeformRoIPoolingPack, deform_roi_pooling)
from .DCN import DCN

__all__ = [
    'DeformConv', 'DeformConvPack', 'ModulatedDeformConv',
    'ModulatedDeformConvPack', 'DeformRoIPooling', 'DeformRoIPoolingPack',
    'ModulatedDeformRoIPoolingPack', 'deform_conv', 'modulated_deform_conv',
    'deform_roi_pooling', 'DCN'
]
