# Supplementary material for: Design of sports training information analysis system based on a multi-target visual model under sensor-scale spatial transformation
Source: PeerJ Comput Sci. 2024 Apr 30;10:e2030. doi: 10.7717/peerj-cs.2030 (PMC11157614; doi:10.7717/peerj-cs.2030)
Supplement: Supplemental Information 1 [file peerj-cs-10-2030-s001.zip › code/alphapose/models/layers/dcn/src/deform_conv_cuda_kernel.cu]

/*!
 ******************* BEGIN Caffe Copyright Notice and Disclaimer ****************
 *
 * COPYRIGHT
 *
 * All contributions by the University of California:
 * Copyright (c) 2014-2017 The Regents of the University of California (Regents)
 * All rights reserved.
 *
 * All other contributions:
 * Copyright (c) 2014-2017, the respective contributors
 * All rights reserved.
 *
 * Caffe uses a shared copyright model: each contributor holds copyright over
 * their contributions to Caffe. The project versioning records all such
 * contribution and copyright details. If a contributor wants to further mark
 * their specific copyright on a particular contribution, they should indicate
 * their copyright solely in the commit message of the change when it is
 * committed.
 *
 * LICENSE
 *
 * Redistribution and use in source and binary forms, with or without
 * modification, are permitted provided that the following conditions are met:
 *
 * 1. Redistributions of source code must retain the above copyright notice, this
 * list of conditions and the following disclaimer.
 * 2. Redistributions in binary form must reproduce the above copyright notice,
 * this list of conditions and the following disclaimer in the documentation
 * and/or other materials provided with the distribution.
 *
 * THIS SOFTWARE IS PROVIDED BY THE COPYRIGHT HOLDERS AND CONTRIBUTORS "AS IS" AND
 * ANY EXPRESS OR IMPLIED WARRANTIES, INCLUDING, BUT NOT LIMITED TO, THE IMPLIED
 * WARRANTIES OF MERCHANTABILITY AND FITNESS FOR A PARTICULAR PURPOSE ARE
 * DISCLAIMED. IN NO EVENT SHALL THE COPYRIGHT OWNER OR CONTRIBUTORS BE LIABLE FOR
 * ANY DIRECT, INDIRECT, INCIDENTAL, SPECIAL, EXEMPLARY, OR CONSEQUENTIAL DAMAGES
 * (INCLUDING, BUT NOT LIMITED TO, PROCUREMENT OF SUBSTITUTE GOODS OR SERVICES;
 * LOSS OF USE, DATA, OR PROFITS; OR BUSINESS INTERRUPTION) HOWEVER CAUSED AND
 * ON ANY THEORY OF LIABILITY, WHETHER IN CONTRACT, STRICT LIABILITY, OR TORT
 * (INCLUDING NEGLIGENCE OR OTHERWISE) ARISING IN ANY WAY OUT OF THE USE OF THIS
 * SOFTWARE, EVEN IF ADVISED OF THE POSSIBILITY OF SUCH DAMAGE.
 *
 * CONTRIBUTION AGREEMENT
 *
 * By contributing to the BVLC/caffe repository through pull-request, comment,
 * or otherwise, the contributor releases their content to the
 * license and copyright terms herein.
 *
 ***************** END Caffe Copyright Notice and Disclaimer ********************
 *
 * Copyright (c) 2018 Microsoft
 * Licensed under The MIT License [see LICENSE for details]
 * \file modulated_deformable_im2col.cuh
 * \brief Function definitions of converting an image to
 * column matrix based on kernel, padding, dilation, and offset.
 * These functions are mainly used in deformable convolution operators.
 * \ref: https://arxiv.org/abs/1703.06211
 * \author Yuwen Xiong, Haozhi Qi, Jifeng Dai, Xizhou Zhu, Han Hu, Dazhi Cheng
 */

// modified from https://github.com/chengdazhi/Deformable-Convolution-V2-PyTorch/blob/mmdetection/mmdet/ops/dcn/src/deform_conv_cuda_kernel.cu

#include <ATen/ATen.h>
#include <THC/THCAtomics.cuh>
#include <stdio.h>
#include <math.h>
#include <float.h>

using namespace at;

#define CUDA_KERNEL_LOOP(i, n)                                 \
  for (int i = blockIdx.x * blockDim.x + threadIdx.x; i < (n); \
       i += blockDim.x * gridDim.x)

const int CUDA_NUM_THREADS = 1024;
const int kMaxGridNum = 65535;

inline int GET_BLOCKS(const int N)
{
  return std::min(kMaxGridNum, (N + CUDA_NUM_THREADS - 1) / CUDA_NUM_THREADS);
}

template <typename scalar_t>
__device__ scalar_t deformable_im2col_bilinear(const scalar_t *bottom_data, const int data_width,
                                               const int height, const int width, scalar_t h, scalar_t w)
{

  int h_low = floor(h);
  int w_low = floor(w);
  int h_high = h_low + 1;
  int w_high = w_low + 1;

  scalar_t lh = h - h_low;
  scalar_t lw = w - w_low;
  scalar_t hh = 1 - lh, hw = 1 - lw;

  scalar_t v1 = 0;
  if (h_low >= 0 && w_low >= 0)
    v1 = bottom_data[h_low * data_width + w_low];
  scalar_t v2 = 0;
  if (h_low >= 0 && w_high <= width - 1)
    v2 = bottom_data[h_low * data_width + w_high];
  scalar_t v3 = 0;
  if (h_high <= height - 1 && w_low >= 0)
    v3 = bottom_data[h_high * data_width + w_low];
  scalar_t v4 = 0;
  if (h_high <= height - 1 && w_high <= width - 1)
    v4 = bottom_data[h_high * data_width + w_high];

  scalar_t w1 = hh * hw, w2 = hh * lw, w3 = lh * hw, w4 = lh * lw;

  scalar_t val = (w1 * v1 + w2 * v2 + w3 * v3 + w4 * v4);
  return val;
}

template <typename scalar_t>
__device__ scalar_t get_gradient_weight(scalar_t argmax_h, scalar_t argmax_w,
                                        const int h, const int w, const int height, const int width)
{

  if (argmax_h <= -1 || argmax_h >= height || argmax_w <= -1 || argmax_w >= width)
  {
    //empty
    return 0;
  }

  int argmax_h_low = floor(argmax_h);
  int argmax_w_low = floor(argmax_w);
  int argmax_h_high = argmax_h_low + 1;
  int argmax_w_high = argmax_w_low + 1;

  scalar_t weight = 0;
  if (h == argmax_h_low && w == argmax_w_low)
    weight = (h + 1 - argmax_h) * (w + 1 - argmax_w);
  if (h == argmax_h_low && w == argmax_w_high)
    weight = (h + 1 - argmax_h) * (argmax_w + 1 - w);
  if (h == argmax_h_high && w == argmax_w_low)
    weight = (argmax_h + 1 - h) * (w + 1 - argmax_w);
  if (h == argmax_h_high && w == argmax_w_high)
    weight = (argmax_h + 1 - h) * (argmax_w + 1 - w);
  return weight;
}

template <typename scalar_t>
__device__ scalar_t get_coordinate_weight(scalar_t argmax_h, scalar_t argmax_w,
                                          const int height, const int width, const scalar_t *im_data,
                                          const int data_width, const int bp_dir)
{

  if (argmax_h <= -1 || argmax_h >= height || argmax_w <= -1 || argmax_w >= width)
  {
    //empty
    return 0;
  }

  int argmax_h_low = floor(argmax_h);
  int argmax_w_low = floor(argmax_w);
  int argmax_h_high = argmax_h_low + 1;
  int argmax_w_high = argmax_w_low + 1;

  scalar_t weight = 0;

  if (bp_dir == 0)
  {
    if (argmax_h_low >= 0 && argmax_w_low >= 0)
      weight += -1 * (argmax_w_low + 1 - argmax_w) * im_data[argmax_h_low * data_width + argmax_w_low];
    if (argmax_h_low >= 0 && argmax_w_high <= width - 1)
      weight += -1 * (argmax_w - argmax_w_low) * im_data[argmax_h_low * data_width + argmax_w_high];
    if (argmax_h_high <= height - 1 && argmax_w_low >= 0)
      weight += (argmax_w_low + 1 - argmax_w) * im_data[argmax_h_high * data_width + argmax_w_low];
    if (argmax_h_high <= height - 1 && argmax_w_high <= width - 1)
      weight += (argmax_w - argmax_w_low) * im_data[argmax_h_high * data_width + argmax_w_high];
  }
  else if (bp_dir == 1)
  {
    if (argmax_h_low >= 0 && argmax_w_low >= 0)
      weight += -1 * (argmax_h_low + 1 - argmax_h) * im_data[argmax_h_low * data_width + argmax_w_low];
    if (argmax_h_low >= 0 && argmax_w_high <= width - 1)
      weight += (argmax_h_low + 1 - argmax_h) * im_data[argmax_h_low * data_width + argmax_w_high];
    if (argmax_h_high <= height - 1 && argmax_w_low >= 0)
      weight += -1 * (argmax_h - argmax_h_low) * im_data[argmax_h_high * data_width + argmax_w_low];
    if (argmax_h_high <= height - 1 && argmax_w_high <= width - 1)
      weight += (argmax_h - argmax_h_low) * im_data[argmax_h_high * data_width + argmax_w_high];
  }

  return weight;
}

template <typename scalar_t>
__global__ void deformable_im2col_gpu_kernel(const int n, const scalar_t *data_im, const scalar_t *data_offset,
                                             const int height, const int width, const int kernel_h, const int kernel_w,
                                             const int pad_h, const int pad_w, const int stride_h, const int stride_w,
                                             const int dilation_h, const int dilation_w, const int channel_per_deformable_group,
                                             const int batch_size, const int num_channels, const int deformable_group,
                                             const int height_col, const int width_col,
                                             scalar_t *data_col)
{
  CUDA_KERNEL_LOOP(index, n)
  {
    // index index of output matrix
    const int w_col = index % width_col;
    const int h_col = (index / width_col) % height_col;
    const int b_col = (index / width_col / height_col) % batch_size;
    const int c_im = (index / width_col / height_col) / batch_size;
    const int c_col = c_im * kernel_h * kernel_w;

    // compute deformable group index
    const int deformable_group_index = c_im / channel_per_deformable_group;

    const int h_in = h_col * stride_h - pad_h;
    const int w_in = w_col * stride_w - pad_w;
    scalar_t *data_col_ptr = data_col + ((c_col * batch_size + b_col) * height_col + h_col) * width_col + w_col;
    //const scalar_t* data_im_ptr = data_im + ((b_col * num_channels + c_im) * height + h_in) * width + w_in;
    const scalar_t *data_im_ptr = data_im + (b_col * num_channels + c_im) * height * width;
    const scalar_t *data_offset_ptr = data_offset + (b_col * deformable_group + deformable_group_index) * 2 * kernel_h * kernel_w * height_col * width_col;

    for (int i = 0; i < kernel_h; ++i)
    {
      for (int j = 0; j < kernel_w; ++j)
      {
        const int data_offset_h_ptr = ((2 * (i * kernel_w + j)) * height_col + h_col) * width_col + w_col;
        const int data_offset_w_ptr = ((2 * (i * kernel_w + j) + 1) * height_col + h_col) * width_col + w_col;
        const scalar_t offset_h = data_offset_ptr[data_offset_h_ptr];
        const scalar_t offset_w = data_offset_ptr[data_offset_w_ptr];
        scalar_t val = static_cast<scalar_t>(0);
        const scalar_t h_im = h_in + i * dilation_h + offset_h;
        const scalar_t w_im = w_in + j * dilation_w + offset_w;
        if (h_im > -1 && w_im > -1 && h_im < height && w_im < width)
        {
          //const scalar_t map_h = i * dilation_h + offset_h;
          //const scalar_t map_w = j * dilation_w + offset_w;
          //const int cur_height = height - h_in;
          //const int cur_width = width - w_in;
          //val = deformable_im2col_bilinear(data_im_ptr, width, cur_height, cur_width, map_h, map_w);
          val = deformable_im2col_bilinear(data_im_ptr, width, height, width, h_im, w_im);
        }
        *data_col_ptr = val;
        data_col_ptr += batch_size * height_col * width_col;
      }
    }
  }
}

void deformable_im2col(
    const at::Tensor data_im, const at::Tensor data_offset, const int channels,
    const int height, const int width, const int ksize_h, const int ksize_w,
    const int pad_h, const int pad_w, const int stride_h, const int stride_w,
    const int dilation_h, const int dilation_w, const int parallel_imgs,
    const int deformable_group, at::Tensor data_col)
{
  // num_axes should be smaller than block size
  // todo: check parallel_imgs is correctly passed in
  int height_col = (height + 2 * pad_h - (dilation_h * (ksize_h - 1) + 1)) / stride_h + 1;
  int width_col = (width + 2 * pad_w - (dilation_w * (ksize_w - 1) + 1)) / stride_w + 1;
  int num_kernels = channels * height_col * width_col * parallel_imgs;
  int channel_per_deformable_group = channels / deformable_group;

  AT_DISPATCH_FLOATING_TYPES_AND_HALF(
      data_im.scalar_type(), "deformable_im2col_gpu", ([&] {
        const scalar_t *data_im_ = data_im.data_ptr<scalar_t>();
        const scalar_t *data_offset_ = data_offset.data_ptr<scalar_t>();
        scalar_t *data_col_ = data_col.data_ptr<scalar_t>();

        deformable_im2col_gpu_kernel<<<GET_BLOCKS(num_kernels), CUDA_NUM_THREADS>>>(
            num_kernels, data_im_, data_offset_, height, width, ksize_h, ksize_w,
            pad_h, pad_w, stride_h, stride_w, dilation_h, dilation_w,
            channel_per_deformable_group, parallel_imgs, channels, deformable_group,
            height_col, width_col, data_col_);
      }));

  cudaError_t err = cudaGetLastError();
  if (err != cudaSuccess)
  {
    printf("error in deformable_im2col: %s\n", cudaGetErrorString(err));
  }
}

template <typename scalar_t>
__global__ void deformable_col2im_gpu_kernel(
    const int n, const scalar_t *data_col, const scalar_t *data_offset,
    const int channels, const int height, const int width,
    const int kernel_h, const int kernel_w,
    const int pad_h, const int pad_w,
    const int stride_h, const int stride_w,
    const int dilation_h, const int dilation_w,
    const int channel_per_deformable_group,
    const int batch_size, const int deformable_group,
    const int height_col, const int width_col,
    scalar_t *grad_im)
{
  CUDA_KERNEL_LOOP(index, n)
  {
    const int j = (index / width_col / height_col / batch_size) % kernel_w;
    const int i = (index / width_col / height_col / batch_size / kernel_w) % kernel_h;
    const int c = index / width_col / height_col / batch_size / kernel_w / kernel_h;
    // compute the start and end of the output

    const int deformable_group_index = c / channel_per_deformable_group;

    int w_out = index % width_col;
    int h_out = (index / width_col) % height_col;
    int b = (index / width_col / height_col) % batch_size;
    int w_in = w_out * stride_w - pad_w;
    int h_in = h_out * stride_h - pad_h;

    const scalar_t *data_offset_ptr = data_offset + (b * deformable_group + deformable_group_index) *
                                                        2 * kernel_h * kernel_w * height_col * width_col;
    const int data_offset_h_ptr = ((2 * (i * kernel_w + j)) * height_col + h_out) * width_col + w_out;
    const int data_offset_w_ptr = ((2 * (i * kernel_w + j) + 1) * height_col + h_out) * width_col + w_out;
    const scalar_t offset_h = data_offset_ptr[data_offset_h_ptr];
    const scalar_t offset_w = data_offset_ptr[data_offset_w_ptr];
    const scalar_t cur_inv_h_data = h_in + i * dilation_h + offset_h;
    const scalar_t cur_inv_w_data = w_in + j * dilation_w + offset_w;

    const scalar_t cur_top_grad = data_col[index];
    const int cur_h = (int)cur_inv_h_data;
    const int cur_w = (int)cur_inv_w_data;
    for (int dy = -2; dy <= 2; dy++)
    {
      for (int dx = -2; dx <= 2; dx++)
      {
        if (cur_h + dy >= 0 && cur_h + dy < height &&
            cur_w + dx >= 0 && cur_w + dx < width &&
            abs(cur_inv_h_data - (cur_h + dy)) < 1 &&
            abs(cur_inv_w_data - (cur_w + dx)) < 1)
        {
          int cur_bottom_grad_pos = ((b * channels + c) * height + cur_h + dy) * width + cur_w + dx;
          scalar_t weight = get_gradient_weight(cur_inv_h_data, cur_inv_w_data, cur_h + dy, cur_w + dx, height, width);
          atomicAdd(grad_im + cur_bottom_grad_pos, weight * cur_top_grad);
        }
      }
    }
  }
}

void deformable_col2im(
    const at::Tensor data_col, const at::Tensor data_offset, const int channels,
    const int height, const int width, const int ksize_h,
    const int ksize_w, const int pad_h, const int pad_w,
    const int stride_h, const int stride_w,
    const int dilation_h, const int dilation_w,
    const int parallel_imgs, const int deformable_group,
    at::Tensor grad_im)
{

  // todo: make sure parallel_imgs is passed in correctly
  int height_col = (height + 2 * pad_h - (dilation_h * (ksize_h - 1) + 1)) / stride_h + 1;
  int width_col = (width + 2 * pad_w - (dilation_w * (ksize_w - 1) + 1)) / stride_w + 1;
  int num_kernels = channels * ksize_h * ksize_w * height_col * width_col * parallel_imgs;
  int channel_per_deformable_group = channels / deformable_group;

  AT_DISPATCH_FLOATING_TYPES_AND_HALF(
      data_col.scalar_type(), "deformable_col2im_gpu", ([&] {
        const scalar_t *data_col_ = data_col.data_ptr<scalar_t>();
        const scalar_t *data_offset_ = data_offset.data_ptr<scalar_t>();
        scalar_t *grad_im_ = grad_im.data_ptr<scalar_t>();

        deformable_col2im_gpu_kernel<<<GET_BLOCKS(num_kernels), CUDA_NUM_THREADS>>>(
            num_kernels, data_col_, data_offset_, channels, height, width, ksize_h,
            ksize_w, pad_h, pad_w, stride_h, stride_w,
            dilation_h, dilation_w, channel_per_deformable_group,
            parallel_imgs, deformable_group, height_col, width_col, grad_im_);
      }));

  cudaError_t err = cudaGetLastError();
  if (err != cudaSuccess)
  {
    printf("error in deformable_col2im: %s\n", cudaGetErrorString(err));
  }
}

template <typename scalar_t>
__global__ void deformable_col2im_coord_gpu_kernel(const int n, const scalar_t *data_col,
                                                   const scalar_t *data_im, const scalar_t *data_offset,
                                                   const int channels, const int height, const int width,
                                                   const int kernel_h, const int kernel_w,
                                                   const int pad_h, const int pad_w,
                                                   const int stride_h, const int stride_w,
                                                   const int dilation_h, const int dilation_w,
                                                   const int channel_per_deformable_group,
                                                   const int batch_size, const int offset_channels, const int deformable_group,
                                                   const int height_col, const int width_col, scalar_t *grad_offset)
{
  CUDA_KERNEL_LOOP(index, n)
  {
    scalar_t val = 0;
    int w = index % width_col;
    int h = (index / width_col) % height_col;
    int c = (index / width_col / height_col) % offset_channels;
    int b = (index / width_col / height_col) / offset_channels;
    // compute the start and end of the output

    const int deformable_group_index = c / (2 * kernel_h * kernel_w);
    const int col_step = kernel_h * kernel_w;
    int cnt = 0;
    const scalar_t *data_col_ptr = data_col + deformable_group_index * channel_per_deformable_group *
                                                  batch_size * width_col * height_col;
    const scalar_t *data_im_ptr = data_im + (b * deformable_group + deformable_group_index) *
                                                channel_per_deformable_group / kernel_h / kernel_w * height * width;
    const scalar_t *data_offset_ptr = data_offset + (b * deformable_group + deformable_group_index) * 2 *
                                                        kernel_h * kernel_w * height_col * width_col;

    const int offset_c = c - deformable_group_index * 2 * kernel_h * kernel_w;

    for (int col_c = (offset_c / 2); col_c < channel_per_deformable_group; col_c += col_step)
    {
      const int col_pos = (((col_c * batch_size + b) * height_col) + h) * width_col + w;
      const int bp_dir = offset_c % 2;

      int j = (col_pos / width_col / height_col / batch_size) % kernel_w;
      int i = (col_pos / width_col / height_col / batch_size / kernel_w) % kernel_h;
      int w_out = col_pos % width_col;
      int h_out = (col_pos / width_col) % height_col;
      int w_in = w_out * stride_w - pad_w;
      int h_in = h_out * stride_h - pad_h;
      const int data_offset_h_ptr = (((2 * (i * kernel_w + j)) * height_col + h_out) * width_col + w_out);
      const int data_offset_w_ptr = (((2 * (i * kernel_w + j) + 1) * height_col + h_out) * width_col + w_out);
      const scalar_t offset_h = data_offset_ptr[data_offset_h_ptr];
      const scalar_t offset_w = data_offset_ptr[data_offset_w_ptr];
      scalar_t inv_h = h_in + i * dilation_h + offset_h;
      scalar_t inv_w = w_in + j * dilation_w + offset_w;
      if (inv_h <= -1 || inv_w <= -1 || inv_h >= height || inv_w >= width)
      {
        inv_h = inv_w = -2;
      }
      const scalar_t weight = get_coordinate_weight(
          inv_h, inv_w,
          height, width, data_im_ptr + cnt * height * width, width, bp_dir);
      val += weight * data_col_ptr[col_pos];
      cnt += 1;
    }

    grad_offset[index] = val;
  }
}

void deformable_col2im_coord(
    const at::Tensor data_col, const at::Tensor data_im, const at::Tensor data_offset,
    const int channels, const int height, const int width, const int ksize_h,
    const int ksize_w, const int pad_h, const int pad_w, const int stride_h,
    const int stride_w, const int dilation_h, const int dilation_w,
    const int parallel_imgs, const int deformable_group, at::Tensor grad_offset)
{

  int height_col = (height + 2 * pad_h - (dilation_h * (ksize_h - 1) + 1)) / stride_h + 1;
  int width_col = (width + 2 * pad_w - (dilation_w * (ksize_w - 1) + 1)) / stride_w + 1;
  int num_kernels = height_col * width_col * 2 * ksize_h * ksize_w * deformable_group * parallel_imgs;
  int channel_per_deformable_group = channels * ksize_h * ksize_w / deformable_group;

  AT_DISPATCH_FLOATING_TYPES_AND_HALF(
      data_col.scalar_type(), "deformable_col2im_coord_gpu", ([&] {
        const scalar_t *data_col_ = data_col.data_ptr<scalar_t>();
        const scalar_t *data_im_ = data_im.data_ptr<scalar_t>();
        const scalar_t *data_offset_ = data_offset.data_ptr<scalar_t>();
        scalar_t *grad_offset_ = grad_offset.data_ptr<scalar_t>();

        deformable_col2im_coord_gpu_kernel<<<GET_BLOCKS(num_kernels), CUDA_NUM_THREADS>>>(
            num_kernels, data_col_, data_im_, data_offset_, channels, height, width,
            ksize_h, ksize_w, pad_h, pad_w, stride_h, stride_w,
            dilation_h, dilation_w, channel_per_deformable_group,
            parallel_imgs, 2 * ksize_h * ksize_w * deformable_group, deformable_group,
            height_col, width_col, grad_offset_);
      }));
}

template <typename scalar_t>
__device__ scalar_t dmcn_im2col_bilinear(const scalar_t *bottom_data, const int data_width,
                                         const int height, const int width, scalar_t h, scalar_t w)
{
  int h_low = floor(h);
  int w_low = floor(w);
  int h_high = h_low + 1;
  int w_high = w_low + 1;

  scalar_t lh = h - h_low;
  scalar_t lw = w - w_low;
  scalar_t hh = 1 - lh, hw = 1 - lw;

  scalar_t v1 = 0;
  if (h_low >= 0 && w_low >= 0)
    v1 = bottom_data[h_low * data_width + w_low];
  scalar_t v2 = 0;
  if (h_low >= 0 && w_high <= width - 1)
    v2 = bottom_data[h_low * data_width + w_high];
  scalar_t v3 = 0;
  if (h_high <= height - 1 && w_low >= 0)
    v3 = bottom_data[h_high * data_width + w_low];
  scalar_t v4 = 0;
  if (h_high <= height - 1 && w_high <= width - 1)
    v4 = bottom_data[h_high * data_width + w_high];

  scalar_t w1 = hh * hw, w2 = hh * lw, w3 = lh * hw, w4 = lh * lw;

  scalar_t val = (w1 * v1 + w2 * v2 + w3 * v3 + w4 * v4);
  return val;
}

template <typename scalar_t>
__device__ scalar_t dmcn_get_gradient_weight(scalar_t argmax_h, scalar_t argmax_w,
                                             const int h, const int w, const int height, const int width)
{
  if (argmax_h <= -1 || argmax_h >= height || argmax_w <= -1 || argmax_w >= width)
  {
    //empty
    return 0;
  }

  int argmax_h_low = floor(argmax_h);
  int argmax_w_low = floor(argmax_w);
  int argmax_h_high = argmax_h_low + 1;
  int argmax_w_high = argmax_w_low + 1;

  scalar_t weight = 0;
  if (h == argmax_h_low && w == argmax_w_low)
    weight = (h + 1 - argmax_h) * (w + 1 - argmax_w);
  if (h == argmax_h_low && w == argmax_w_high)
    weight = (h + 1 - argmax_h) * (argmax_w + 1 - w);
  if (h == argmax_h_high && w == argmax_w_low)
    weight = (argmax_h + 1 - h) * (w + 1 - argmax_w);
  if (h == argmax_h_high && w == argmax_w_high)
    weight = (argmax_h + 1 - h) * (argmax_w + 1 - w);
  return weight;
}

template <typename scalar_t>
__device__ scalar_t dmcn_get_coordinate_weight(scalar_t argmax_h, scalar_t argmax_w,
                                               const int height, const int width, const scalar_t *im_data,
                                               const int data_width, const int bp_dir)
{
  if (argmax_h <= -1 || argmax_h >= height || argmax_w <= -1 || argmax_w >= width)
  {
    //empty
    return 0;
  }

  int argmax_h_low = floor(argmax_h);
  int argmax_w_low = floor(argmax_w);
  int argmax_h_high = argmax_h_low + 1;
  int argmax_w_high = argmax_w_low + 1;

  scalar_t weight = 0;

  if (bp_dir == 0)
  {
    if (argmax_h_low >= 0 && argmax_w_low >= 0)
      weight += -1 * (argmax_w_low + 1 - argmax_w) * im_data[argmax_h_low * data_width + argmax_w_low];
    if (argmax_h_low >= 0 && argmax_w_high <= width - 1)
      weight += -1 * (argmax_w - argmax_w_low) * im_data[argmax_h_low * data_width + argmax_w_high];
    if (argmax_h_high <= height - 1 && argmax_w_low >= 0)
      weight += (argmax_w_low + 1 - argmax_w) * im_data[argmax_h_high * data_width + argmax_w_low];
    if (argmax_h_high <= height - 1 && argmax_w_high <= width - 1)
      weight += (argmax_w - argmax_w_low) * im_data[argmax_h_high * data_width + argmax_w_high];
  }
  else if (bp_dir == 1)
  {
    if (argmax_h_low >= 0 && argmax_w_low >= 0)
      weight += -1 * (argmax_h_low + 1 - argmax_h) * im_data[argmax_h_low * data_width + argmax_w_low];
    if (argmax_h_low >= 0 && argmax_w_high <= width - 1)
      weight += (argmax_h_low + 1 - argmax_h) * im_data[argmax_h_low * data_width + argmax_w_high];
    if (argmax_h_high <= height - 1 && argmax_w_low >= 0)
      weight += -1 * (argmax_h - argmax_h_low) * im_data[argmax_h_high * data_width + argmax_w_low];
    if (argmax_h_high <= height - 1 && argmax_w_high <= width - 1)
      weight += (argmax_h - argmax_h_low) * im_data[argmax_h_high * data_width + argmax_w_high];
  }

  return weight;
}

template <typename scalar_t>
__global__ void modulated_deformable_im2col_gpu_kernel(const int n,
                                                       const scalar_t *data_im, const scalar_t *data_offset, const scalar_t *data_mask,
                                                       const int height, const int width, const int kernel_h, const int kernel_w,
                                                       const int pad_h, const int pad_w,
                                                       const int stride_h, const int stride_w,
                                                       const int dilation_h, const int dilation_w,
                                                       const int channel_per_deformable_group,
                                                       const int batch_size, const int num_channels, const int deformable_group,
                                                       const int height_col, const int width_col,
                                                       scalar_t *data_col)
{
  CUDA_KERNEL_LOOP(index, n)
  {
    // index index of output matrix
    const int w_col = index % width_col;
    const int h_col = (index / width_col) % height_col;
    const int b_col = (index / width_col / height_col) % batch_size;
    const int c_im = (index / width_col / height_col) / batch_size;
    const int c_col = c_im * kernel_h * kernel_w;

    // compute deformable group index
    const int deformable_group_index = c_im / channel_per_deformable_group;

    const int h_in = h_col * stride_h - pad_h;
    const int w_in = w_col * stride_w - pad_w;

    scalar_t *data_col_ptr = data_col + ((c_col * batch_size + b_col) * height_col + h_col) * width_col + w_col;
    //const float* data_im_ptr = data_im + ((b_col * num_channels + c_im) * height + h_in) * width + w_in;
    const scalar_t *data_im_ptr = data_im + (b_col * num_channels + c_im) * height * width;
    const scalar_t *data_offset_ptr = data_offset + (b_col * deformable_group + deformable_group_index) * 2 * kernel_h * kernel_w * height_col * width_col;

    const scalar_t *data_mask_ptr = data_mask + (b_col * deformable_group + deformable_group_index) * kernel_h * kernel_w * height_col * width_col;

    for (int i = 0; i < kernel_h; ++i)
    {
      for (int j = 0; j < kernel_w; ++j)
      {
        const int data_offset_h_ptr = ((2 * (i * kernel_w + j)) * height_col + h_col) * width_col + w_col;
        const int data_offset_w_ptr = ((2 * (i * kernel_w + j) + 1) * height_col + h_col) * width_col + w_col;
        const int data_mask_hw_ptr = ((i * kernel_w + j) * height_col + h_col) * width_col + w_col;
        const scalar_t offset_h = data_offset_ptr[data_offset_h_ptr];
        const scalar_t offset_w = data_offset_ptr[data_offset_w_ptr];
        const scalar_t mask = data_mask_ptr[data_mask_hw_ptr];
        scalar_t val = static_cast<scalar_t>(0);
        const scalar_t h_im = h_in + i * dilation_h + offset_h;
        const scalar_t w_im = w_in + j * dilation_w + offset_w;
        //if (h_im >= 0 && w_im >= 0 && h_im < height && w_im < width) {
        if (h_im > -1 && w_im > -1 && h_im < height && w_im < width)
        {
          //const float map_h = i * dilation_h + offset_h;
          //const float map_w = j * dilation_w + offset_w;
          //const int cur_height = height - h_in;
          //const int cur_width = width - w_in;
          //val = dmcn_im2col_bilinear(data_im_ptr, width, cur_height, cur_width, map_h, map_w);
          val = dmcn_im2col_bilinear(data_im_ptr, width, height, width, h_im, w_im);
        }
        *data_col_ptr = val * mask;
        data_col_ptr += batch_size * height_col * width_col;
        //data_col_ptr += height_col * width_col;
      }
    }
  }
}

template <typename scalar_t>
__global__ void modulated_deformable_col2im_gpu_kernel(const int n,
                                                       const scalar_t *data_col, const scalar_t *data_offset, const scalar_t *data_mask,
                                                       const int channels, const int height, const int width,
                                                       const int kernel_h, const int kernel_w,
                                                       const int pad_h, const int pad_w,
                                                       const int stride_h, const int stride_w,
                                                       const int dilation_h, const int dilation_w,
                                                       const int channel_per_deformable_group,
                                                       const int batch_size, const int deformable_group,
                                                       const int height_col, const int width_col,
                                                       scalar_t *grad_im)
{
  CUDA_KERNEL_LOOP(index, n)
  {
    const int j = (index / width_col / height_col / batch_size) % kernel_w;
    const int i = (index / width_col / height_col / batch_size / kernel_w) % kernel_h;
    const int c = index / width_col / height_col / batch_size / kernel_w / kernel_h;
    // compute the start and end of the output

    const int deformable_group_index = c / channel_per_deformable_group;

    int w_out = index % width_col;
    int h_out = (index / width_col) % height_col;
    int b = (index / width_col / height_col) % batch_size;
    int w_in = w_out * stride_w - pad_w;
    int h_in = h_out * stride_h - pad_h;

    const scalar_t *data_offset_ptr = data_offset + (b * deformable_group + deformable_group_index) * 2 * kernel_h * kernel_w * height_col * width_col;
    const scalar_t *data_mask_ptr = data_mask + (b * deformable_group + deformable_group_index) * kernel_h * kernel_w * height_col * width_col;
    const int data_offset_h_ptr = ((2 * (i * kernel_w + j)) * height_col + h_out) * width_col + w_out;
    const int data_offset_w_ptr = ((2 * (i * kernel_w + j) + 1) * height_col + h_out) * width_col + w_out;
    const int data_mask_hw_ptr = ((i * kernel_w + j) * height_col + h_out) * width_col + w_out;
    const scalar_t offset_h = data_offset_ptr[data_offset_h_ptr];
    const scalar_t offset_w = data_offset_ptr[data_offset_w_ptr];
    const scalar_t mask = data_mask_ptr[data_mask_hw_ptr];
    const scalar_t cur_inv_h_data = h_in + i * dilation_h + offset_h;
    const scalar_t cur_inv_w_data = w_in + j * dilation_w + offset_w;

    const scalar_t cur_top_grad = data_col[index] * mask;
    const int cur_h = (int)cur_inv_h_data;
    const int cur_w = (int)cur_inv_w_data;
    for (int dy = -2; dy <= 2; dy++)
    {
      for (int dx = -2; dx <= 2; dx++)
      {
        if (cur_h + dy >= 0 && cur_h + dy < height &&
            cur_w + dx >= 0 && cur_w + dx < width &&
            abs(cur_inv_h_data - (cur_h + dy)) < 1 &&
            abs(cur_inv_w_data - (cur_w + dx)) < 1)
        {
          int cur_bottom_grad_pos = ((b * channels + c) * height + cur_h + dy) * width + cur_w + dx;
          scalar_t weight = dmcn_get_gradient_weight(cur_inv_h_data, cur_inv_w_data, cur_h + dy, cur_w + dx, height, width);
          atomicAdd(grad_im + cur_bottom_grad_pos, weight * cur_top_grad);
        }
      }
    }
  }
}

template <typename scalar_t>
__global__ void modulated_deformable_col2im_coord_gpu_kernel(const int n,
                                                             const scalar_t *data_col, const scalar_t *data_im,
                                                             const scalar_t *data_offset, const scalar_t *data_mask,
                                                             const int channels, const int height, const int width,
                                                             const int kernel_h, const int kernel_w,
                                                             const int pad_h, const int pad_w,
                                                             const int stride_h, const int stride_w,
                                                             const int dilation_h, const int dilation_w,
                                                             const int channel_per_deformable_group,
                                                             const int batch_size, const int offset_channels, const int deformable_group,
                                                             const int height_col, const int width_col,
                                                             scalar_t *grad_offset, scalar_t *grad_mask)
{
  CUDA_KERNEL_LOOP(index, n)
  {
    scalar_t val = 0, mval = 0;
    int w = index % width_col;
    int h = (index / width_col) % height_col;
    int c = (index / width_col / height_col) % offset_channels;
    int b = (index / width_col / height_col) / offset_channels;
    // compute the start and end of the output

    const int deformable_group_index = c / (2 * kernel_h * kernel_w);
    const int col_step = kernel_h * kernel_w;
    int cnt = 0;
    const scalar_t *data_col_ptr = data_col + deformable_group_index * channel_per_deformable_group * batch_size * width_col * height_col;
    const scalar_t *data_im_ptr = data_im + (b * deformable_group + deformable_group_index) * channel_per_deformable_group / kernel_h / kernel_w * height * width;
    const scalar_t *data_offset_ptr = data_offset + (b * deformable_group + deformable_group_index) * 2 * kernel_h * kernel_w * height_col * width_col;
    const scalar_t *data_mask_ptr = data_mask + (b * deformable_group + deformable_group_index) * kernel_h * kernel_w * height_col * width_col;

    const int offset_c = c - deformable_group_index * 2 * kernel_h * kernel_w;

    for (int col_c = (offset_c / 2); col_c < channel_per_deformable_group; col_c += col_step)
    {
      const int col_pos = (((col_c * batch_size + b) * height_col) + h) * width_col + w;
      const int bp_dir = offset_c % 2;

      int j = (col_pos / width_col / height_col / batch_size) % kernel_w;
      int i = (col_pos / width_col / height_col / batch_size / kernel_w) % kernel_h;
      int w_out = col_pos % width_col;
      int h_out = (col_pos / width_col) % height_col;
      int w_in = w_out * stride_w - pad_w;
      int h_in = h_out * stride_h - pad_h;
      const int data_offset_h_ptr = (((2 * (i * kernel_w + j)) * height_col + h_out) * width_col + w_out);
      const int data_offset_w_ptr = (((2 * (i * kernel_w + j) + 1) * height_col + h_out) * width_col + w_out);
      const int data_mask_hw_ptr = (((i * kernel_w + j) * height_col + h_out) * width_col + w_out);
      const scalar_t offset_h = data_offset_ptr[data_offset_h_ptr];
      const scalar_t offset_w = data_offset_ptr[data_offset_w_ptr];
      const scalar_t mask = data_mask_ptr[data_mask_hw_ptr];
      scalar_t inv_h = h_in + i * dilation_h + offset_h;
      scalar_t inv_w = w_in + j * dilation_w + offset_w;
      if (inv_h <= -1 || inv_w <= -1 || inv_h >= height || inv_w >= width)
      {
        inv_h = inv_w = -2;
      }
      else
      {
        mval += data_col_ptr[col_pos] * dmcn_im2col_bilinear(data_im_ptr + cnt * height * width, width, height, width, inv_h, inv_w);
      }
      const scalar_t weight = dmcn_get_coordinate_weight(
          inv_h, inv_w,
          height, width, data_im_ptr + cnt * height * width, width, bp_dir);
      val += weight * data_col_ptr[col_pos] * mask;
      cnt += 1;
    }
    // KERNEL_ASSIGN(grad_offset[index], offset_req, val);
    grad_offset[index] = val;
    if (offset_c % 2 == 0)
      // KERNEL_ASSIGN(grad_mask[(((b * deformable_group + deformable_group_index) * kernel_h * kernel_w + offset_c / 2) * height_col + h) * width_col + w], mask_req, mval);
      grad_mask[(((b * deformable_group + deformable_group_index) * kernel_h * kernel_w + offset_c / 2) * height_col + h) * width_col + w] = mval;
  }
}

void modulated_deformable_im2col_cuda(
    const at::Tensor data_im, const at::Tensor data_offset, const at::Tensor data_mask,
    const int batch_size, const int channels, const int height_im, const int width_im,
    const int height_col, const int width_col, const int kernel_h, const int kenerl_w,
    const int pad_h, const int pad_w, const int stride_h, const int stride_w,
    const int dilation_h, const int dilation_w,
    const int deformable_group, at::Tensor data_col)
{
  // num_axes should be smaller than block size
  const int channel_per_deformable_group = channels / deformable_group;
  const int num_kernels = channels * batch_size * height_col * width_col;

  AT_DISPATCH_FLOATING_TYPES_AND_HALF(
      data_im.scalar_type(), "modulated_deformable_im2col_gpu", ([&] {
        const scalar_t *data_im_ = data_im.data_ptr<scalar_t>();
        const scalar_t *data_offset_ = data_offset.data_ptr<scalar_t>();
        const scalar_t *data_mask_ = data_mask.data_ptr<scalar_t>();
        scalar_t *data_col_ = data_col.data_ptr<scalar_t>();

        modulated_deformable_im2col_gpu_kernel<<<GET_BLOCKS(num_kernels), CUDA_NUM_THREADS>>>(
            num_kernels, data_im_, data_offset_, data_mask_, height_im, width_im, kernel_h, kenerl_w,
            pad_h, pad_w, stride_h, stride_w, dilation_h, dilation_w, channel_per_deformable_group,
            batch_size, channels, deformable_group, height_col, width_col, data_col_);
      }));

  cudaError_t err = cudaGetLastError();
  if (err != cudaSuccess)
  {
    printf("error in modulated_deformable_im2col_cuda: %s\n", cudaGetErrorString(err));
  }
}

void modulated_deformable_col2im_cuda(
    const at::Tensor data_col, const at::Tensor data_offset, const at::Tensor data_mask,
    const int batch_size, const int channels, const int height_im, const int width_im,
    const int height_col, const int width_col, const int kernel_h, const int kernel_w,
    const int pad_h, const int pad_w, const int stride_h, const int stride_w,
    const int dilation_h, const int dilation_w,
    const int deformable_group, at::Tensor grad_im)
{

  const int channel_per_deformable_group = channels / deformable_group;
  const int num_kernels = channels * kernel_h * kernel_w * batch_size * height_col * width_col;

  AT_DISPATCH_FLOATING_TYPES_AND_HALF(
      data_col.scalar_type(), "modulated_deformable_col2im_gpu", ([&] {
        const scalar_t *data_col_ = data_col.data_ptr<scalar_t>();
        const scalar_t *data_offset_ = data_offset.data_ptr<scalar_t>();
        const scalar_t *data_mask_ = data_mask.data_ptr<scalar_t>();
        scalar_t *grad_im_ = grad_im.data_ptr<scalar_t>();

        modulated_deformable_col2im_gpu_kernel<<<GET_BLOCKS(num_kernels), CUDA_NUM_THREADS>>>(
            num_kernels, data_col_, data_offset_, data_mask_, channels, height_im, width_im,
            kernel_h, kernel_w, pad_h, pad_h, stride_h, stride_w,
            dilation_h, dilation_w, channel_per_deformable_group,
            batch_size, deformable_group, height_col, width_col, grad_im_);
      }));

  cudaError_t err = cudaGetLastError();
  if (err != cudaSuccess)
  {
    printf("error in modulated_deformable_col2im_cuda: %s\n", cudaGetErrorString(err));
  }
}

void modulated_deformable_col2im_coord_cuda(
    const at::Tensor data_col, const at::Tensor data_im, const at::Tensor data_offset, const at::Tensor data_mask,
    const int batch_size, const int channels, const int height_im, const int width_im,
    const int height_col, const int width_col, const int kernel_h, const int kernel_w,
    const int pad_h, const int pad_w, const int stride_h, const int stride_w,
    const int dilation_h, const int dilation_w,
    const int deformable_group,
    at::Tensor grad_offset, at::Tensor grad_mask)
{
  const int num_kernels = batch_size * height_col * width_col * 2 * kernel_h * kernel_w * deformable_group;
  const int channel_per_deformable_group = channels * kernel_h * kernel_w / deformable_group;

  AT_DISPATCH_FLOATING_TYPES_AND_HALF(
      data_col.scalar_type(), "modulated_deformable_col2im_coord_gpu", ([&] {
        const scalar_t *data_col_ = data_col.data_ptr<scalar_t>();
        const scalar_t *data_im_ = data_im.data_ptr<scalar_t>();
        const scalar_t *data_offset_ = data_offset.data_ptr<scalar_t>();
        const scalar_t *data_mask_ = data_mask.data_ptr<scalar_t>();
        scalar_t *grad_offset_ = grad_offset.data_ptr<scalar_t>();
        scalar_t *grad_mask_ = grad_mask.data_ptr<scalar_t>();

        modulated_deformable_col2im_coord_gpu_kernel<<<GET_BLOCKS(num_kernels), CUDA_NUM_THREADS>>>(
            num_kernels, data_col_, data_im_, data_offset_, data_mask_, channels, height_im, width_im,
            kernel_h, kernel_w, pad_h, pad_w, stride_h, stride_w,
            dilation_h, dilation_w, channel_per_deformable_group,
            batch_size, 2 * kernel_h * kernel_w * deformable_group, deformable_group, height_col, width_col,
            grad_offset_, grad_mask_);
      }));
  cudaError_t err = cudaGetLastError();
  if (err != cudaSuccess)
  {
    printf("error in modulated_deformable_col2im_coord_cuda: %s\n", cudaGetErrorString(err));
  }
}
