# Supplementary material for: Design of sports training information analysis system based on a multi-target visual model under sensor-scale spatial transformation
Source: PeerJ Comput Sci. 2024 Apr 30;10:e2030. doi: 10.7717/peerj-cs.2030 (PMC11157614; doi:10.7717/peerj-cs.2030)
Supplement: Supplemental Information 1 [file peerj-cs-10-2030-s001.zip › code/alphapose/models/simplepose.py]

# -----------------------------------------------------
# Copyright (c) Shanghai Jiao Tong University. All rights reserved.
# Written by Jiefeng Li (jeff.lee.sjtu@gmail.com)
# -----------------------------------------------------

import torch.nn as nn

from .builder import SPPE
from .layers.Resnet import ResNet


@SPPE.register_module
class SimplePose(nn.Module):
    def __init__(self, norm_layer=nn.BatchNorm2d, **cfg):
        super(SimplePose, self).__init__()
        self._preset_cfg = cfg['PRESET']
        self.deconv_dim = cfg['NUM_DECONV_FILTERS']
        self._norm_layer = norm_layer

        self.preact = ResNet(f"resnet{cfg['NUM_LAYERS']}")

        # Imagenet pretrain model
        import torchvision.models as tm   # noqa: F401,F403
        assert cfg['NUM_LAYERS'] in [18, 34, 50, 101, 152]
        x = eval(f"tm.resnet{cfg['NUM_LAYERS']}(pretrained=True)")

        model_state = self.preact.state_dict()
        state = {k: v for k, v in x.state_dict().items()
                 if k in self.preact.state_dict() and v.size() == self.preact.state_dict()[k].size()}
        model_state.update(state)
        self.preact.load_state_dict(model_state)

        self.deconv_layers = self._make_deconv_layer()
        self.final_layer = nn.Conv2d(
            self.deconv_dim[2], self._preset_cfg['NUM_JOINTS'], kernel_size=1, stride=1, padding=0)

    def _make_deconv_layer(self):
        deconv_layers = []
        deconv1 = nn.ConvTranspose2d(
            2048, self.deconv_dim[0], kernel_size=4, stride=2, padding=int(4 / 2) - 1, bias=False)
        bn1 = self._norm_layer(self.deconv_dim[0])
        deconv2 = nn.ConvTranspose2d(
            self.deconv_dim[0], self.deconv_dim[1], kernel_size=4, stride=2, padding=int(4 / 2) - 1, bias=False)
        bn2 = self._norm_layer(self.deconv_dim[1])
        deconv3 = nn.ConvTranspose2d(
            self.deconv_dim[1], self.deconv_dim[2], kernel_size=4, stride=2, padding=int(4 / 2) - 1, bias=False)
        bn3 = self._norm_layer(self.deconv_dim[2])

        deconv_layers.append(deconv1)
        deconv_layers.append(bn1)
        deconv_layers.append(nn.ReLU(inplace=True))
        deconv_layers.append(deconv2)
        deconv_layers.append(bn2)
        deconv_layers.append(nn.ReLU(inplace=True))
        deconv_layers.append(deconv3)
        deconv_layers.append(bn3)
        deconv_layers.append(nn.ReLU(inplace=True))

        return nn.Sequential(*deconv_layers)

    def _initialize(self):
        for name, m in self.deconv_layers.named_modules():
            if isinstance(m, nn.ConvTranspose2d):
                # logger.info('=> init {}.weight as normal(0, 0.001)'.format(name))
                # logger.info('=> init {}.bias as 0'.format(name))
                nn.init.normal_(m.weight, std=0.001)
                # if self.deconv_with_bias:
                #     nn.init.constant_(m.bias, 0)
            elif isinstance(m, nn.BatchNorm2d):
                # logger.info('=> init {}.weight as 1'.format(name))
                # logger.info('=> init {}.bias as 0'.format(name))
                nn.init.constant_(m.weight, 1)
                nn.init.constant_(m.bias, 0)
        for m in self.final_layer.modules():
            if isinstance(m, nn.Conv2d):
                # nn.init.kaiming_normal_(m.weight, mode='fan_out', nonlinearity='relu')
                # logger.info('=> init {}.weight as normal(0, 0.001)'.format(name))
                # logger.info('=> init {}.bias as 0'.format(name))
                nn.init.normal_(m.weight, std=0.001)
                nn.init.constant_(m.bias, 0)

    def forward(self, x):
        out = self.preact(x)
        out = self.deconv_layers(out)
        out = self.final_layer(out)
        return out
