# Supplementary material for: Design of sports training information analysis system based on a multi-target visual model under sensor-scale spatial transformation
Source: PeerJ Comput Sci. 2024 Apr 30;10:e2030. doi: 10.7717/peerj-cs.2030 (PMC11157614; doi:10.7717/peerj-cs.2030)
Supplement: Supplemental Information 1 [file peerj-cs-10-2030-s001.zip › code/alphapose/utils/config.py]

import yaml
from easydict import EasyDict as edict


def update_config(config_file):
    with open(config_file) as f:
        config = edict(yaml.load(f, Loader=yaml.FullLoader))
        return config
