# Supplementary material for: Design of sports training information analysis system based on a multi-target visual model under sensor-scale spatial transformation
Source: PeerJ Comput Sci. 2024 Apr 30;10:e2030. doi: 10.7717/peerj-cs.2030 (PMC11157614; doi:10.7717/peerj-cs.2030)
Supplement: Supplemental Information 1 [file peerj-cs-10-2030-s001.zip › code/alphapose/utils/logger.py]

# -----------------------------------------------------
# Copyright (c) Shanghai Jiao Tong University. All rights reserved.
# Written by Jiefeng Li (jeff.lee.sjtu@gmail.com)
# -----------------------------------------------------

import torch
import torch.nn.functional as F


def board_writing(writer, loss, acc, iterations, dataset='Train'):
    writer.add_scalar(
        '{}/Loss'.format(dataset), loss, iterations)
    writer.add_scalar(
        '{}/acc'.format(dataset), acc, iterations)


def debug_writing(writer, outputs, labels, inputs, iterations):
    tmp_tar = torch.unsqueeze(labels.cpu().data[0], dim=1)
    # tmp_out = torch.unsqueeze(outputs.cpu().data[0], dim=1)

    tmp_inp = inputs.cpu().data[0]
    tmp_inp[0] += 0.406
    tmp_inp[1] += 0.457
    tmp_inp[2] += 0.480

    tmp_inp[0] += torch.sum(F.interpolate(tmp_tar, scale_factor=4, mode='bilinear'), dim=0)[0]
    tmp_inp.clamp_(0, 1)

    writer.add_image('Data/input', tmp_inp, iterations)
