# Supplementary material for: Design of sports training information analysis system based on a multi-target visual model under sensor-scale spatial transformation
Source: PeerJ Comput Sci. 2024 Apr 30;10:e2030. doi: 10.7717/peerj-cs.2030 (PMC11157614; doi:10.7717/peerj-cs.2030)
Supplement: Supplemental Information 1 [file peerj-cs-10-2030-s001.zip › code/alphapose/utils/render_pytorch3d.py]

import numpy as np
import pytorch3d
import pytorch3d.renderer
import torch
from scipy.spatial.transform import Rotation


def render_mesh(vertices, faces, translation, focal_length, height, width, color=None, device=None):
    ''' Render the mesh under camera coordinates
    vertices: (N_v, 3), vertices of mesh
    faces: (N_f, 3), faces of mesh
    translation: (3, ), translations of mesh or camera
    focal_length: float, focal length of camera
    height: int, height of image
    width: int, width of image
    device: "cpu"/"cuda:0", device of torch
    :return: the rgba rendered image
    '''
    if device is None:
        device = vertices.device

    bs = vertices.shape[0]

    # add the translation
    vertices = vertices + translation[:, None, :]

    # upside down the mesh
    # rot = Rotation.from_rotvec(np.pi * np.array([0, 0, 1])).as_matrix().astype(np.float32)
    rot = Rotation.from_euler('z', 180, degrees=True).as_matrix().astype(np.float32)
    rot = torch.from_numpy(rot).to(device).expand(bs, 3, 3)
    faces = faces.expand(bs, *faces.shape).to(device)

    vertices = torch.matmul(rot, vertices.transpose(1, 2)).transpose(1, 2)

    # Initialize each vertex to be white in color.
    verts_rgb = torch.ones_like(vertices)  # (B, V, 3)
    if color is not None:
        verts_rgb = torch.ones_like(vertices)  # (B, V, 3)
        verts_rgb[:, :, 0] = color[0] / 255
        verts_rgb[:, :, 1] = color[1] / 255
        verts_rgb[:, :, 2] = color[2] / 255

    textures = pytorch3d.renderer.TexturesVertex(verts_features=verts_rgb)
    mesh = pytorch3d.structures.Meshes(verts=vertices, faces=faces, textures=textures)

    # Initialize a camera.
    cameras = pytorch3d.renderer.PerspectiveCameras(
        focal_length=((2 * focal_length / min(height, width), 2 * focal_length / min(height, width)),),
        device=device,
    )

    # Define the settings for rasterization and shading.
    raster_settings = pytorch3d.renderer.RasterizationSettings(
        image_size=(height, width),   # (H, W)
        # image_size=height,   # (H, W)
        blur_radius=0.0,
        faces_per_pixel=1,
    )

    # Define the material
    materials = pytorch3d.renderer.Materials(
        ambient_color=((1, 1, 1),),
        diffuse_color=((1, 1, 1),),
        specular_color=((1, 1, 1),),
        shininess=64,
        device=device
    )

    # Place a directional light in front of the object.
    lights = pytorch3d.renderer.DirectionalLights(device=device, direction=((0, 0, -1),))

    # Create a phong renderer by composing a rasterizer and a shader.
    renderer = pytorch3d.renderer.MeshRenderer(
        rasterizer=pytorch3d.renderer.MeshRasterizer(
            cameras=cameras,
            raster_settings=raster_settings
        ),
        shader=pytorch3d.renderer.SoftPhongShader(
            device=device,
            cameras=cameras,
            lights=lights,
            materials=materials
        )
    )

    # Do rendering
    imgs = renderer(mesh)
    return imgs


def render_mesh_single_frame(vertices, faces, translation, focal_length, height, width, device=None):
    ''' Render the mesh under camera coordinates
    vertices: (N_v, 3), vertices of mesh
    faces: (N_f, 3), faces of mesh
    translation: (3, ), translations of mesh or camera
    focal_length: float, focal length of camera
    height: int, height of image
    width: int, width of image
    device: "cpu"/"cuda:0", device of torch
    :return: the rgba rendered image
    '''
    if device is None:
        device = vertices.device

    assert vertices.shape[0] == 1
    vertices = vertices[0]
    translation = translation[0]

    # add the translation
    vertices = vertices + translation

    # upside down the mesh
    # rot = Rotation.from_rotvec(np.pi * np.array([0, 0, 1])).as_matrix().astype(np.float32)
    rot = Rotation.from_euler('z', 180, degrees=True).as_matrix().astype(np.float32)
    rot = torch.from_numpy(rot).to(device)
    faces = faces.to(device)

    vertices = torch.matmul(rot, vertices.T).T

    # Initialize each vertex to be white in color.
    verts_rgb = torch.ones_like(vertices)[None]  # (B, V, 3)
    textures = pytorch3d.renderer.TexturesVertex(verts_features=verts_rgb)
    mesh = pytorch3d.structures.Meshes(
        verts=[vertices], faces=[faces], textures=textures)

    # Initialize a camera.
    cameras = pytorch3d.renderer.PerspectiveCameras(
        focal_length=((2 * focal_length / min(height, width),
                      2 * focal_length / min(height, width)),),
        device=device,
    )

    # Define the settings for rasterization and shading.
    raster_settings = pytorch3d.renderer.RasterizationSettings(
        # image_size=(height, width),   # (H, W)
        image_size=height,
        blur_radius=0.0,
        faces_per_pixel=1,
    )

    # Define the material
    materials = pytorch3d.renderer.Materials(
        ambient_color=((1, 1, 1),),
        diffuse_color=((1, 1, 1),),
        specular_color=((1, 1, 1),),
        shininess=64,
        device=device
    )

    # Place a directional light in front of the object.
    lights = pytorch3d.renderer.DirectionalLights(
        device=device, direction=((0, 0, -1),))

    # Create a phong renderer by composing a rasterizer and a shader.
    renderer = pytorch3d.renderer.MeshRenderer(
        rasterizer=pytorch3d.renderer.MeshRasterizer(
            cameras=cameras,
            raster_settings=raster_settings
        ),
        shader=pytorch3d.renderer.SoftPhongShader(
            device=device,
            cameras=cameras,
            lights=lights,
            materials=materials
        )
    )

    # Do rendering
    imgs = renderer(mesh)
    return imgs[0]
