# Supplementary material for: Design of sports training information analysis system based on a multi-target visual model under sensor-scale spatial transformation
Source: PeerJ Comput Sci. 2024 Apr 30;10:e2030. doi: 10.7717/peerj-cs.2030 (PMC11157614; doi:10.7717/peerj-cs.2030)
Supplement: Supplemental Information 1 [file peerj-cs-10-2030-s001.zip › code/alphapose/utils/roi_align/src/roi_align_cuda.cpp]

#include <torch/extension.h>

#include <cmath>
#include <vector>

int ROIAlignForwardLaucher(const at::Tensor features, const at::Tensor rois,
                           const float spatial_scale, const int sample_num,
                           const int channels, const int height,
                           const int width, const int num_rois,
                           const int pooled_height, const int pooled_width,
                           at::Tensor output);

int ROIAlignBackwardLaucher(const at::Tensor top_grad, const at::Tensor rois,
                            const float spatial_scale, const int sample_num,
                            const int channels, const int height,
                            const int width, const int num_rois,
                            const int pooled_height, const int pooled_width,
                            at::Tensor bottom_grad);

#define CHECK_CUDA(x) TORCH_CHECK(x.device().is_cuda(), #x, " must be a CUDAtensor ")
#define CHECK_CONTIGUOUS(x) \
  TORCH_CHECK(x.is_contiguous(), #x, " must be contiguous ")
#define CHECK_INPUT(x) \
  CHECK_CUDA(x);       \
  CHECK_CONTIGUOUS(x)

int roi_align_forward_cuda(at::Tensor features, at::Tensor rois,
                           int pooled_height, int pooled_width,
                           float spatial_scale, int sample_num,
                           at::Tensor output) {
  CHECK_INPUT(features);
  CHECK_INPUT(rois);
  CHECK_INPUT(output);

  // Number of ROIs
  int num_rois = rois.size(0);
  int size_rois = rois.size(1);

  if (size_rois != 5) {
    printf("wrong roi size\n");
    return 0;
  }

  int num_channels = features.size(1);
  int data_height = features.size(2);
  int data_width = features.size(3);

  ROIAlignForwardLaucher(features, rois, spatial_scale, sample_num,
                         num_channels, data_height, data_width, num_rois,
                         pooled_height, pooled_width, output);

  return 1;
}

int roi_align_backward_cuda(at::Tensor top_grad, at::Tensor rois,
                            int pooled_height, int pooled_width,
                            float spatial_scale, int sample_num,
                            at::Tensor bottom_grad) {
  CHECK_INPUT(top_grad);
  CHECK_INPUT(rois);
  CHECK_INPUT(bottom_grad);

  // Number of ROIs
  int num_rois = rois.size(0);
  int size_rois = rois.size(1);
  if (size_rois != 5) {
    printf("wrong roi size\n");
    return 0;
  }

  int num_channels = bottom_grad.size(1);
  int data_height = bottom_grad.size(2);
  int data_width = bottom_grad.size(3);

  ROIAlignBackwardLaucher(top_grad, rois, spatial_scale, sample_num,
                          num_channels, data_height, data_width, num_rois,
                          pooled_height, pooled_width, bottom_grad);

  return 1;
}

PYBIND11_MODULE(TORCH_EXTENSION_NAME, m) {
  m.def("forward", &roi_align_forward_cuda, "Roi_Align forward (CUDA)");
  m.def("backward", &roi_align_backward_cuda, "Roi_Align backward (CUDA)");
}
