# Supplementary material for: Design of sports training information analysis system based on a multi-target visual model under sensor-scale spatial transformation
Source: PeerJ Comput Sci. 2024 Apr 30;10:e2030. doi: 10.7717/peerj-cs.2030 (PMC11157614; doi:10.7717/peerj-cs.2030)
Supplement: Supplemental Information 1 [file peerj-cs-10-2030-s001.zip › code/alphapose/utils/writer_smpl.py]

import os
import time
from threading import Thread
from queue import Queue

import cv2
import numpy as np
import torch
import torch.multiprocessing as mp

from alphapose.utils.pPose_nms import pose_nms, write_json

DEFAULT_VIDEO_SAVE_OPT = {
    'savepath': 'examples/res/1.mp4',
    'fourcc': cv2.VideoWriter_fourcc(*'mp4v'),
    'fps': 25,
    'frameSize': (640, 480)
}

EVAL_JOINTS = [0, 1, 2, 3, 4, 5, 6, 7, 8, 9, 10, 11, 12, 13, 14, 15, 16]


class DataWriterSMPL():
    def __init__(self, cfg, opt, save_video=False,
                 video_save_opt=DEFAULT_VIDEO_SAVE_OPT,
                 queueSize=1024):
        self.cfg = cfg
        self.opt = opt
        self.video_save_opt = video_save_opt

        self.eval_joints = EVAL_JOINTS
        self.save_video = save_video
        # self.heatmap_to_coord = get_func_heatmap_to_coord(cfg)
        # initialize the queue used to store frames read from
        # the video file
        if opt.sp:
            self.result_queue = Queue(maxsize=queueSize)
        else:
            self.result_queue = mp.Queue(maxsize=queueSize)

        if opt.save_img:
            if not os.path.exists(opt.outputpath + '/vis'):
                os.mkdir(opt.outputpath + '/vis')

        if opt.pose_flow:
            from trackers.PoseFlow.poseflow_infer import PoseFlowWrapper
            self.pose_flow_wrapper = PoseFlowWrapper(save_path=os.path.join(opt.outputpath, 'poseflow'))

        if self.opt.save_img or self.save_video or self.opt.vis:
            # loss_type = self.cfg.DATA_PRESET.get('LOSS_TYPE', 'MSELoss')
            self.vis_thres = [0.01] * 29

        self.use_heatmap_loss = (self.cfg.DATA_PRESET.get('LOSS_TYPE', 'MSELoss') == 'MSELoss')

    def start_worker(self, target):
        if self.opt.sp:
            p = Thread(target=target, args=())
        else:
            p = mp.Process(target=target, args=())
        # p.daemon = True
        p.start()
        return p

    def start(self):
        # start a thread to read pose estimation results per frame
        self.result_worker = self.start_worker(self.update)
        return self

    def update(self):
        final_result = []
        norm_type = self.cfg.LOSS.get('NORM_TYPE', None)
        hm_size = self.cfg.DATA_PRESET.HEATMAP_SIZE
        if self.save_video:
            # initialize the file video stream, adapt ouput video resolution to original video
            stream = cv2.VideoWriter(*[self.video_save_opt[k] for k in ['savepath', 'fourcc', 'fps', 'frameSize']])
            if not stream.isOpened():
                print("Try to use other video encoders...")
                ext = self.video_save_opt['savepath'].split('.')[-1]
                fourcc, _ext = self.recognize_video_ext(ext)
                self.video_save_opt['fourcc'] = fourcc
                self.video_save_opt['savepath'] = self.video_save_opt['savepath'][:-4] + _ext
                if self.opt.show_skeleton:
                    ori_w, ori_h = self.video_save_opt['frameSize']
                    skeleton_img_h, skeleton_img_w = 694, 693
                    new_h, new_w = max(skeleton_img_h, ori_h), skeleton_img_w + ori_w
                    self.video_save_opt['frameSize'] = new_w, new_h
                stream = cv2.VideoWriter(*[self.video_save_opt[k] for k in ['savepath', 'fourcc', 'fps', 'frameSize']])
            assert stream.isOpened(), 'Cannot open video for writing'
        # keep looping infinitelyd
        while True:
            # ensure the queue is not empty and get item
            (boxes, scores, ids, smpl_output, cropped_boxes,
             orig_img, im_name) = self.wait_and_get(self.result_queue)
            if orig_img is None:
                # if the thread indicator variable is set (img is None), stop the thread
                if self.save_video:
                    stream.release()
                write_json(final_result, self.opt.outputpath, form=self.opt.format, for_eval=self.opt.eval)
                print("Results have been written to json.")
                return
            # image channel RGB->BGR
            orig_img = np.array(orig_img, dtype=np.uint8)[:, :, ::-1]
            if boxes is None or len(boxes) == 0:
                if self.opt.save_img or self.save_video or self.opt.vis:
                    self.write_image(orig_img, im_name, stream=stream if self.save_video else None)
            else:
                # location prediction (n, kp, 2) | score prediction (n, kp, 1)
                uv_29 = smpl_output['pred_uvd_jts'].reshape(-1, 29, 3)[:, :, :2].cpu()
                pred_xyz_jts_24 = smpl_output['pred_xyz_jts_24'].reshape(-1, 24, 3).cpu()

                pose_coords = uv_29 * (cropped_boxes[:, [2], None] - cropped_boxes[:, [0], None])
                pose_coords[:, :, 0] = pose_coords[:, :, 0] + (cropped_boxes[:, [0]] + cropped_boxes[:, [2]]) / 2
                pose_coords[:, :, 1] = pose_coords[:, :, 1] + (cropped_boxes[:, [1]] + cropped_boxes[:, [3]]) / 2

                preds_img = pose_coords
                preds_scores = 1 - smpl_output['maxvals'].reshape(-1, 29, 1)
                # if not self.opt.pose_track:
                #     boxes, scores, ids, preds_img, preds_scores, pick_ids = \
                #         pose_nms(boxes, scores, ids, preds_img, preds_scores, self.opt.min_box_area, use_heatmap_loss=self.use_heatmap_loss)
                boxes = boxes.cpu().tolist()
                cropped_boxes = cropped_boxes.cpu().tolist()

                _result = []
                for k in range(len(scores)):
                    _result.append(
                        {
                            'keypoints': preds_img[k],
                            'pred_xyz_jts': pred_xyz_jts_24[k],
                            'kp_score': preds_scores[k],
                            'proposal_score': torch.mean(preds_scores[k]) + scores[k] + 1.25 * max(preds_scores[k]),
                            'bbox_score': scores[k].cpu(),
                            'idx': int(ids[k]),
                            # xywh
                            'box': [boxes[k][0], boxes[k][1], boxes[k][2]-boxes[k][0],boxes[k][3]-boxes[k][1]],
                            # xywh
                            'crop_box': [cropped_boxes[k][0], cropped_boxes[k][1], cropped_boxes[k][2]-cropped_boxes[k][0],cropped_boxes[k][3]-cropped_boxes[k][1]] 
                        }
                    )

                result = {
                    'imgname': im_name,
                    'result': _result
                }

                if self.opt.pose_flow:
                    poseflow_result = self.pose_flow_wrapper.step(orig_img, result)
                    for i in range(len(poseflow_result)):
                        result['result'][i]['idx'] = poseflow_result[i]['idx']

                final_result.append(result)
                if self.opt.save_img or self.save_video or self.opt.vis:
                    from alphapose.utils.vis import vis_frame_smpl
                    img = vis_frame_smpl(orig_img, result, smpl_output, self.opt, self.vis_thres)
                    if self.opt.show_skeleton:
                        from alphapose.utils.vis import vis_frame_skeleton
                        img = vis_frame_skeleton(img, result, smpl_output, self.opt, self.vis_thres)
                    self.write_image(img, im_name, stream=stream if self.save_video else None)

    def write_image(self, img, im_name, stream=None):
        if self.opt.vis:
            cv2.imshow("AlphaPose Demo", img)
            cv2.waitKey(30)
        if self.opt.save_img:
            cv2.imwrite(os.path.join(self.opt.outputpath, 'vis', im_name), img)
        if self.save_video:
            stream.write(img)

    def wait_and_put(self, queue, item):
        queue.put(item)

    def wait_and_get(self, queue):
        return queue.get()

    def save(self, boxes, scores, ids, hm_data, cropped_boxes, orig_img, im_name):
        # save next frame in the queue
        self.wait_and_put(self.result_queue, (boxes, scores, ids, hm_data, cropped_boxes, orig_img, im_name))

    def running(self):
        # indicate that the thread is still running
        return not self.result_queue.empty()

    def count(self):
        # indicate the remaining images
        return self.result_queue.qsize()

    def stop(self):
        # indicate that the thread should be stopped
        self.save(None, None, None, None, None, None, None)
        self.result_worker.join()

    def terminate(self):
        # directly terminate
        self.result_worker.terminate()

    def clear_queues(self):
        self.clear(self.result_queue)
        
    def clear(self, queue):
        while not queue.empty():
            queue.get()

    def results(self):
        # return final result
        print(self.final_result)
        return self.final_result

    def recognize_video_ext(self, ext=''):
        if ext == 'mp4':
            return cv2.VideoWriter_fourcc(*'mp4v'), '.' + ext
        elif ext == 'avi':
            return cv2.VideoWriter_fourcc(*'XVID'), '.' + ext
        elif ext == 'mov':
            return cv2.VideoWriter_fourcc(*'XVID'), '.' + ext
        else:
            print("Unknow video format {}, will use .mp4 instead of it".format(ext))
            return cv2.VideoWriter_fourcc(*'mp4v'), '.mp4'
