# Supplementary material for: Design of sports training information analysis system based on a multi-target visual model under sensor-scale spatial transformation
Source: PeerJ Comput Sci. 2024 Apr 30;10:e2030. doi: 10.7717/peerj-cs.2030 (PMC11157614; doi:10.7717/peerj-cs.2030)
Supplement: Supplemental Information 1 [file peerj-cs-10-2030-s001.zip › code/alphapose/version.py]

# GENERATED VERSION FILE
# TIME: Thu Jul 21 17:10:51 2022

__version__ = '0.6.0+29ace8c'
short_version = '0.6.0'
