# Supplementary material for: Design of sports training information analysis system based on a multi-target visual model under sensor-scale spatial transformation
Source: PeerJ Comput Sci. 2024 Apr 30;10:e2030. doi: 10.7717/peerj-cs.2030 (PMC11157614; doi:10.7717/peerj-cs.2030)
Supplement: Supplemental Information 1 [file peerj-cs-10-2030-s001.zip › code/configs/dense_coco/resnet50/256x192_adam_lr1e-3-duc-dcn_1x_crop.yaml]

DATASET:
  TRAIN:
    TYPE: 'densecoco'
    ROOT: './data/coco/'
    IMG_PREFIX: 'train2017'
    ANN: 'annotations/person_keypoints_train2017_dense.json'
    AUG:
      FLIP: true
      ROT_FACTOR: 40
      SCALE_FACTOR: 0.3
      NUM_JOINTS_HALF_BODY: 16
      PROB_HALF_BODY: -1  
  VAL:
    TYPE: 'densecoco'
    ROOT: './data/coco/'
    IMG_PREFIX: 'val2017'
    ANN: 'annotations/person_keypoints_val2017_dense.json'
  TEST:
    TYPE: 'densecoco'
    ROOT: './data/coco/'
    IMG_PREFIX: 'test2017'
    ANN: 'annotations/person_keypoints_val2017_dense.json'
DATA_PRESET:
  TYPE: 'simple'
  SIGMA: 2
  NUM_JOINTS: 17
  NUM_JOINTS_DENSE: 49
  IMAGE_SIZE:
  - 256
  - 192
  HEATMAP_SIZE:
  - 64
  - 48
MODEL:  
  TYPE: 'FastPose_DUC_Dense'
  BACKBONE: 'se-resnet'  
  PRETRAINED: ''
  TRY_LOAD: ''
  NUM_DECONV_FILTERS:
  - 256
  - 256
  - 256
  NUM_LAYERS: 50
  FINAL_CONV_KERNEL: 1
  STAGE1:
    NUM_CONV: 4
  STAGE2:
    NUM_CONV: 2
  STAGE3:
    NUM_CONV: 1 
  DCN:
    MODULATED: false
    DEFORM_GROUP: 1
    FALLBACK_ON_STRIDE: false
  STAGE_WITH_DCN:
  - false
  - true
  - true
  - true
LOSS:
  TYPE: 'MSELoss'
DETECTOR:
  NAME: 'yolo'
  CONFIG: 'detector/yolo/cfg/yolov3-spp.cfg'
  WEIGHTS: 'detector/yolo/data/yolov3-spp.weights'
  NMS_THRES: 0.6
  CONFIDENCE: 0.05
TRAIN:
  WORLD_SIZE: 4
  BATCH_SIZE: 32
  BEGIN_EPOCH: 0
  END_EPOCH: 200
  OPTIMIZER: 'adam'
  LR: 0.001
  LR_FACTOR: 0.1
  LR_STEP:
  - 90
  - 120
  DPG_MILESTONE: 140
  DPG_STEP:
  - 160
  - 190
