# Supplementary material for: Design of sports training information analysis system based on a multi-target visual model under sensor-scale spatial transformation
Source: PeerJ Comput Sci. 2024 Apr 30;10:e2030. doi: 10.7717/peerj-cs.2030 (PMC11157614; doi:10.7717/peerj-cs.2030)
Supplement: Supplemental Information 1 [file peerj-cs-10-2030-s001.zip › code/configs/halpe_136/resnet/256x192_res50_lr1e-3_2x-dcn-combined.yaml]

DATASET:
  TRAIN:
    TYPE: 'Halpe_136'
    ROOT: './data/halpe/'
    IMG_PREFIX: 'images/train2015'
    ANN: 'annotations/halpe_train_v1.json'
    AUG:
      FLIP: true
      ROT_FACTOR: 45
      SCALE_FACTOR: 0.35
      NUM_JOINTS_HALF_BODY: 8
      PROB_HALF_BODY: 0.3
  VAL:
    TYPE: 'Halpe_136'
    ROOT: './data/halpe/'
    IMG_PREFIX: 'images/val2017'
    ANN: 'annotations/halpe_val_v1.json'
  TEST:
    TYPE: 'Halpe_136_det'
    ROOT: './data/halpe/'
    IMG_PREFIX: 'images/val2017'
    DET_FILE: './exp/json/test_det_yolo.json'
    ANN: 'annotations/halpe_val_v1.json'
DATA_PRESET:
  TYPE: 'simple'
  LOSS_TYPE: 'Combined'
  SIGMA: 2
  NUM_JOINTS: 136
  IMAGE_SIZE:
  - 256
  - 192
  HEATMAP_SIZE:
  - 64
  - 48
MODEL:
  TYPE: 'FastPose'
  PRETRAINED: ''
  TRY_LOAD: ''
  NUM_DECONV_FILTERS:
  - 256
  - 256
  - 256
  CONV_DIM: 256
  NUM_LAYERS: 50
  DCN:
    MODULATED: false
    DEFORM_GROUP: 1
    FALLBACK_ON_STRIDE: false
  STAGE_WITH_DCN:
  - false
  - true
  - true
  - true
LOSS:
  TYPE: 'Combined'
  NORM_TYPE: 'sigmoid'
  OUTPUT_3D: False
  LOSS_1:
    TYPE: 'MSELoss'
  LOSS_2:
    TYPE: 'L1JointRegression'
    NORM_TYPE: 'sigmoid'
    OUTPUT_3D: False
DETECTOR:
  NAME: 'yolo'
  CONFIG: 'detector/yolo/cfg/yolov3-spp.cfg'
  WEIGHTS: 'detector/yolo/data/yolov3-spp.weights'
  NMS_THRES: 0.6
  CONFIDENCE: 0.05
TRAIN:
  WORLD_SIZE: 4
  BATCH_SIZE: 48
  BEGIN_EPOCH: 0
  END_EPOCH: 320
  OPTIMIZER: 'adam'
  LR: 0.001
  LR_FACTOR: 0.1
  LR_STEP:
  - 190
  - 220
  DPG_MILESTONE: 230
  DPG_STEP:
  - 260
  - 280
