# Supplementary material for: Design of sports training information analysis system based on a multi-target visual model under sensor-scale spatial transformation
Source: PeerJ Comput Sci. 2024 Apr 30;10:e2030. doi: 10.7717/peerj-cs.2030 (PMC11157614; doi:10.7717/peerj-cs.2030)
Supplement: Supplemental Information 1 [file peerj-cs-10-2030-s001.zip › code/detector/effdet_cfg.py]

from easydict import EasyDict as edict

cfg = edict()

cfg.NMS_THRES =  0.6  # 0.6(0.713) 0.5(0.707)
cfg.CONFIDENCE = 0.2  # 0.15       0.1
cfg.NUM_CLASSES = 80
cfg.MAX_DETECTIONS = 200  # 100
