# Supplementary material for: Design of sports training information analysis system based on a multi-target visual model under sensor-scale spatial transformation
Source: PeerJ Comput Sci. 2024 Apr 30;10:e2030. doi: 10.7717/peerj-cs.2030 (PMC11157614; doi:10.7717/peerj-cs.2030)
Supplement: Supplemental Information 1 [file peerj-cs-10-2030-s001.zip › code/detector/efficientdet/README.md]

# A PyTorch implementation of a EfficientDet Object Detector

Forked and modified from https://github.com/rwightman/efficientdet-pytorch, many thanks!
