# Supplementary material for: Design of sports training information analysis system based on a multi-target visual model under sensor-scale spatial transformation
Source: PeerJ Comput Sci. 2024 Apr 30;10:e2030. doi: 10.7717/peerj-cs.2030 (PMC11157614; doi:10.7717/peerj-cs.2030)
Supplement: Supplemental Information 1 [file peerj-cs-10-2030-s001.zip › code/detector/efficientdet/effdet/__init__.py]

from .efficientdet import EfficientDet
from .bench import DetBenchEval, DetBenchTrain
from .config.config import get_efficientdet_config
from .helpers import load_checkpoint, load_pretrained
