# Supplementary material for: Design of sports training information analysis system based on a multi-target visual model under sensor-scale spatial transformation
Source: PeerJ Comput Sci. 2024 Apr 30;10:e2030. doi: 10.7717/peerj-cs.2030 (PMC11157614; doi:10.7717/peerj-cs.2030)
Supplement: Supplemental Information 1 [file peerj-cs-10-2030-s001.zip › code/detector/efficientdet/effdet/config/config.py]

"""EfficientDet Configurations

Adapted from official impl at https://github.com/google/automl/tree/master/efficientdet

TODO use a different config system, separate model from train specific hparams
"""

import ast
import copy
import json
import six


def eval_str_fn(val):
    if val in {'true', 'false'}:
        return val == 'true'
    try:
        return ast.literal_eval(val)
    except ValueError:
        return val


# pylint: disable=protected-access
class Config(object):
    """A config utility class."""

    def __init__(self, config_dict=None):
        self.update(config_dict)

    def __setattr__(self, k, v):
        self.__dict__[k] = Config(v) if isinstance(v, dict) else copy.deepcopy(v)

    def __getattr__(self, k):
        try:
            return self.__dict__[k]
        except KeyError:
            raise AttributeError

    def __repr__(self):
        return repr(self.as_dict())

    def __str__(self):
        try:
            return json.dumps(self.as_dict(), indent=4)
        except TypeError:
            return str(self.as_dict())

    def _update(self, config_dict, allow_new_keys=True):
        """Recursively update internal members."""
        if not config_dict:
            return

        for k, v in six.iteritems(config_dict):
            if k not in self.__dict__.keys():
                if allow_new_keys:
                    self.__setattr__(k, v)
                else:
                    raise KeyError('Key `{}` does not exist for overriding. '.format(k))
            else:
                if isinstance(v, dict):
                    self.__dict__[k]._update(v, allow_new_keys)
                else:
                    self.__dict__[k] = copy.deepcopy(v)

    def get(self, k, default_value=None):
        return self.__dict__.get(k, default_value)

    def update(self, config_dict):
        """Update members while allowing new keys."""
        self._update(config_dict, allow_new_keys=True)

    def override(self, config_dict_or_str):
        """Update members while disallowing new keys."""
        if isinstance(config_dict_or_str, str):
            config_dict = self.parse_from_str(config_dict_or_str)
        elif isinstance(config_dict_or_str, dict):
            config_dict = config_dict_or_str
        else:
            raise ValueError('Unknown value type: {}'.format(config_dict_or_str))

        self._update(config_dict, allow_new_keys=False)

    def parse_from_str(self, config_str):
        """parse from a string in format 'x=a,y=2' and return the dict."""
        if not config_str:
            return {}
        config_dict = {}
        try:
            for kv_pair in config_str.split(','):
                if not kv_pair:  # skip empty string
                    continue
                k, v = kv_pair.split('=')
                config_dict[k.strip()] = eval_str_fn(v.strip())
            return config_dict
        except ValueError:
            raise ValueError('Invalid config_str: {}'.format(config_str))

    def as_dict(self):
        """Returns a dict representation."""
        config_dict = {}
        for k, v in six.iteritems(self.__dict__):
            if isinstance(v, Config):
                config_dict[k] = v.as_dict()
            else:
                config_dict[k] = copy.deepcopy(v)
        return config_dict


def default_detection_configs():
    """Returns a default detection configs."""
    h = Config()

    # model name.
    h.name = 'tf_efficientdet_d1'

    # input preprocessing parameters
    h.image_size = 640
    h.input_rand_hflip = True
    h.train_scale_min = 0.1
    h.train_scale_max = 2.0
    h.autoaugment_policy = None

    # dataset specific parameters
    h.num_classes = 90
    h.skip_crowd_during_training = True

    # model architecture
    h.min_level = 3
    h.max_level = 7
    h.num_levels = h.max_level - h.min_level + 1
    h.num_scales = 3
    h.aspect_ratios = [(1.0, 1.0), (1.4, 0.7), (0.7, 1.4)]
    h.anchor_scale = 4.0
    h.pad_type = 'same'

    # is batchnorm training mode
    h.is_training_bn = True

    # optimization
    h.momentum = 0.9
    h.learning_rate = 0.08
    h.lr_warmup_init = 0.008
    h.lr_warmup_epoch = 1.0
    h.first_lr_drop_epoch = 200.0
    h.second_lr_drop_epoch = 250.0
    h.clip_gradients_norm = 10.0
    h.num_epochs = 300

    # classification loss
    h.alpha = 0.25
    h.gamma = 1.5

    # localization loss
    h.delta = 0.1
    h.box_loss_weight = 50.0

    # regularization l2 loss.
    h.weight_decay = 4e-5

    # For detection.
    h.box_class_repeats = 3
    h.fpn_cell_repeats = 3
    h.fpn_channels = 88
    h.separable_conv = True
    h.apply_bn_for_resampling = True
    h.conv_after_downsample = False
    h.conv_bn_relu_pattern = False
    h.use_native_resize_op = False
    h.pooling_type = None

    # version.
    h.fpn_name = None
    h.fpn_config = None

    # No stochastic depth in default.
    h.survival_prob = None  # FIXME remove
    h.drop_path_rate = 0.

    h.lr_decay_method = 'cosine'
    h.moving_average_decay = 0.9998
    h.ckpt_var_scope = None
    h.backbone_name = 'tf_efficientnet_b1'
    h.backbone_config = None

    # RetinaNet.
    h.resnet_depth = 50
    return h


efficientdet_model_param_dict = {
    'efficientdet_d0':
        dict(
            name='efficientdet_d0',
            backbone_name='tf_efficientnet_b0',
            image_size=512,
            fpn_channels=64,
            fpn_cell_repeats=3,
            box_class_repeats=3,
        ),
    'efficientdet_d1':
        dict(
            name='efficientdet_d1',
            backbone_name='tf_efficientnet_b1',
            image_size=640,
            fpn_channels=88,
            fpn_cell_repeats=4,
            box_class_repeats=3,
        ),
    'efficientdet_d2':
        dict(
            name='efficientdet_d2',
            backbone_name='tf_efficientnet_b2',
            image_size=768,
            fpn_channels=112,
            fpn_cell_repeats=5,
            box_class_repeats=3,
        ),
    'efficientdet_d3':
        dict(
            name='efficientdet_d3',
            backbone_name='tf_efficientnet_b3',
            image_size=896,
            fpn_channels=160,
            fpn_cell_repeats=6,
            box_class_repeats=4,
        ),
    'efficientdet_d4':
        dict(
            name='efficientdet_d4',
            backbone_name='tf_efficientnet_b4',
            image_size=1024,
            fpn_channels=224,
            fpn_cell_repeats=7,
            box_class_repeats=4,
        ),
    'efficientdet_d5':
        dict(
            name='efficientdet_d5',
            backbone_name='tf_efficientnet_b5',
            image_size=1280,
            fpn_channels=288,
            fpn_cell_repeats=7,
            box_class_repeats=4,
        ),
    'efficientdet_d6':
        dict(
            name='efficientdet_d6',
            backbone_name='tf_efficientnet_b6',
            image_size=1280,
            fpn_channels=384,
            fpn_cell_repeats=8,
            box_class_repeats=5,
            fpn_name='bifpn_sum',  # Use unweighted sum for training stability.
        ),
    'efficientdet_d7':
        dict(
            name='efficientdet_d7',
            backbone_name='tf_efficientnet_b6',
            image_size=1536,
            fpn_channels=384,
            fpn_cell_repeats=8,
            box_class_repeats=5,
            anchor_scale=5.0,
            fpn_name='bifpn_sum',  # Use unweighted sum for training stability.
        ),
}


def get_efficientdet_config(model_name='efficientdet_d1'):
    """Get the default config for EfficientDet based on model name."""
    h = default_detection_configs()
    h.override(efficientdet_model_param_dict[model_name])
    return h
