# Supplementary material for: Design of sports training information analysis system based on a multi-target visual model under sensor-scale spatial transformation
Source: PeerJ Comput Sci. 2024 Apr 30;10:e2030. doi: 10.7717/peerj-cs.2030 (PMC11157614; doi:10.7717/peerj-cs.2030)
Supplement: Supplemental Information 1 [file peerj-cs-10-2030-s001.zip › code/detector/efficientdet/effdet/object_detection/box_coder.py]

# Copyright 2020 Google Research. All Rights Reserved.
#
# Licensed under the Apache License, Version 2.0 (the "License");
# you may not use this file except in compliance with the License.
# You may obtain a copy of the License at
#
#     http://www.apache.org/licenses/LICENSE-2.0
#
# Unless required by applicable law or agreed to in writing, software
# distributed under the License is distributed on an "AS IS" BASIS,
# WITHOUT WARRANTIES OR CONDITIONS OF ANY KIND, either express or implied.
# See the License for the specific language governing permissions and
# limitations under the License.
# ==============================================================================
"""Base box coder.

Box coders convert between coordinate frames, namely image-centric
(with (0,0) on the top left of image) and anchor-centric (with (0,0) being
defined by a specific anchor).

Users of a BoxCoder can call two methods:
 encode: which encodes a box with respect to a given anchor
  (or rather, a tensor of boxes wrt a corresponding tensor of anchors) and
 decode: which inverts this encoding with a decode operation.
In both cases, the arguments are assumed to be in 1-1 correspondence already;
it is not the job of a BoxCoder to perform matching.
"""
from abc import ABCMeta
from abc import abstractmethod
from abc import abstractproperty

import torch

# Box coder types.
FASTER_RCNN = 'faster_rcnn'
KEYPOINT = 'keypoint'
MEAN_STDDEV = 'mean_stddev'
SQUARE = 'square'


class BoxCoder(object):
    """Abstract base class for box coder."""
    __metaclass__ = ABCMeta

    @abstractproperty
    def code_size(self):
        """Return the size of each code.

        This number is a constant and should agree with the output of the `encode`
        op (e.g. if rel_codes is the output of self.encode(...), then it should have
        shape [N, code_size()]).  This abstractproperty should be overridden by
        implementations.

        Returns:
          an integer constant
        """
        pass

    def encode(self, boxes, anchors):
        """Encode a box list relative to an anchor collection.

        Args:
          boxes: BoxList holding N boxes to be encoded
          anchors: BoxList of N anchors

        Returns:
          a tensor representing N relative-encoded boxes
        """
        return self._encode(boxes, anchors)

    def decode(self, rel_codes, anchors):
        """Decode boxes that are encoded relative to an anchor collection.

        Args:
          rel_codes: a tensor representing N relative-encoded boxes
          anchors: BoxList of anchors

        Returns:
          boxlist: BoxList holding N boxes encoded in the ordinary way (i.e.,
            with corners y_min, x_min, y_max, x_max)
        """
        return self._decode(rel_codes, anchors)

    @abstractmethod
    def _encode(self, boxes, anchors):
        """Method to be overridden by implementations.

        Args:
          boxes: BoxList holding N boxes to be encoded
          anchors: BoxList of N anchors

        Returns:
          a tensor representing N relative-encoded boxes
        """
        pass

    @abstractmethod
    def _decode(self, rel_codes, anchors):
        """Method to be overridden by implementations.

        Args:
          rel_codes: a tensor representing N relative-encoded boxes
          anchors: BoxList of anchors

        Returns:
          boxlist: BoxList holding N boxes encoded in the ordinary way (i.e.,
            with corners y_min, x_min, y_max, x_max)
        """
        pass


def batch_decode(encoded_boxes, box_coder, anchors):
    """Decode a batch of encoded boxes.

    This op takes a batch of encoded bounding boxes and transforms
    them to a batch of bounding boxes specified by their corners in
    the order of [y_min, x_min, y_max, x_max].

    Args:
        encoded_boxes: a float32 tensor of shape [batch_size, num_anchors,
            code_size] representing the location of the objects.
        box_coder: a BoxCoder object.
        anchors: a BoxList of anchors used to encode `encoded_boxes`.

    Returns:
        decoded_boxes: a float32 tensor of shape [batch_size, num_anchors, coder_size]
            representing the corners of the objects in the order of [y_min, x_min, y_max, x_max].

    Raises:
        ValueError: if batch sizes of the inputs are inconsistent, or if
        the number of anchors inferred from encoded_boxes and anchors are inconsistent.
    """
    assert len(encoded_boxes.shape) == 3
    if encoded_boxes.shape[1] != anchors.num_boxes():
        raise ValueError('The number of anchors inferred from encoded_boxes'
                         ' and anchors are inconsistent: shape[1] of encoded_boxes'
                         ' %s should be equal to the number of anchors: %s.' %
                         (encoded_boxes.shape[1], anchors.num_boxes()))

    decoded_boxes = torch.stack([
        box_coder.decode(boxes, anchors).boxes for boxes in encoded_boxes.unbind()
    ])
    return decoded_boxes
