# Supplementary material for: Design of sports training information analysis system based on a multi-target visual model under sensor-scale spatial transformation
Source: PeerJ Comput Sci. 2024 Apr 30;10:e2030. doi: 10.7717/peerj-cs.2030 (PMC11157614; doi:10.7717/peerj-cs.2030)
Supplement: Supplemental Information 1 [file peerj-cs-10-2030-s001.zip › code/detector/efficientdet/utils.py]

import os
import cv2
import numpy as np
import torch

class AverageMeter:
    """Computes and stores the average and current value"""
    def __init__(self):
        self.reset()

    def reset(self):
        self.val = 0
        self.avg = 0
        self.sum = 0
        self.count = 0

    def update(self, val, n=1):
        self.val = val
        self.sum += val * n
        self.count += n
        self.avg = self.sum / self.count


def get_outdir(path, *paths, inc=False):
    outdir = os.path.join(path, *paths)
    if not os.path.exists(outdir):
        os.makedirs(outdir)
    elif inc:
        count = 1
        outdir_inc = outdir + '-' + str(count)
        while os.path.exists(outdir_inc):
            count = count + 1
            outdir_inc = outdir + '-' + str(count)
            assert count < 100
        outdir = outdir_inc
        os.makedirs(outdir)
    return outdir

def unique(tensor):
    tensor_np = tensor.cpu().numpy()
    unique_np = np.unique(tensor_np)
    unique_tensor = torch.from_numpy(unique_np)

    tensor_res = tensor.new(unique_tensor.shape)
    tensor_res.copy_(unique_tensor)
    return tensor_res


def letterbox_image(img, inp_dim):
    '''resize image with unchanged aspect ratio using padding'''
    img_w, img_h = img.shape[1], img.shape[0]
    w, h = inp_dim
    new_w = int(img_w * min(w / img_w, h / img_h))
    new_h = int(img_h * min(w / img_w, h / img_h))
    resized_image = cv2.resize(img, (new_w, new_h))#default is INTER_LINEAR, interpolation=cv2.INTER_CUBIC)

    canvas = np.full((inp_dim[1], inp_dim[0], 3), 0)

    canvas[0:new_h, 0:new_w, :] = resized_image

    return canvas

def prep_image(img, inp_dim):
    """
    Prepare image for inputting to the neural network.

    Returns a Variable
    """

    orig_im = cv2.imread(img)
    dim = orig_im.shape[1], orig_im.shape[0]
    img = (letterbox_image(orig_im, (inp_dim, inp_dim)))
    img_ = img[:, :, ::-1].transpose((2, 0, 1)).copy()
    img_ = torch.from_numpy(img_).float().unsqueeze(0)

    mean = torch.tensor([x for x in (0.485, 0.456, 0.406)]).float().view(1, 3, 1, 1)
    std = torch.tensor([x for x in (0.229, 0.224, 0.225)]).float().view(1, 3, 1, 1)
    img_ = img_.div_(255).sub_(mean).div_(std)

    return img_, orig_im, dim


def prep_frame(img, inp_dim):
    """
    Prepare image for inputting to the neural network.

    Returns a Variable
    """

    orig_im = img
    dim = orig_im.shape[1], orig_im.shape[0]
    img = (letterbox_image(orig_im, (inp_dim, inp_dim)))
    img_ = img[:, :, ::-1].transpose((2, 0, 1)).copy()
    img_ = torch.from_numpy(img_).float().unsqueeze(0)

    mean = torch.tensor([x for x in (0.485, 0.456, 0.406)]).float().view(1, 3, 1, 1)
    std = torch.tensor([x for x in (0.229, 0.224, 0.225)]).float().view(1, 3, 1, 1)
    img_ = img_.div_(255).sub_(mean).div_(std)

    return img_, orig_im, dim

def bbox_iou(box1, box2, args=None):
    """
    Returns the IoU of two bounding boxes 
    
    
    """
    #Get the coordinates of bounding boxes
    b1_x1, b1_y1, b1_x2, b1_y2 = box1[:,0], box1[:,1], box1[:,2], box1[:,3]
    b2_x1, b2_y1, b2_x2, b2_y2 = box2[:,0], box2[:,1], box2[:,2], box2[:,3]

    #get the corrdinates of the intersection rectangle
    inter_rect_x1 =  torch.max(b1_x1, b2_x1)
    inter_rect_y1 =  torch.max(b1_y1, b2_y1)
    inter_rect_x2 =  torch.min(b1_x2, b2_x2)
    inter_rect_y2 =  torch.min(b1_y2, b2_y2)

    #Intersection area
    if not args:
        inter_area = torch.max(inter_rect_x2 - inter_rect_x1 + 1,torch.zeros(inter_rect_x2.shape).cuda())*torch.max(inter_rect_y2 - inter_rect_y1 + 1, torch.zeros(inter_rect_x2.shape).cuda())
    else:
        inter_area = torch.max(inter_rect_x2 - inter_rect_x1 + 1,torch.zeros(inter_rect_x2.shape).to(args.device))*torch.max(inter_rect_y2 - inter_rect_y1 + 1, torch.zeros(inter_rect_x2.shape).to(args.device))
    #Union Area
    b1_area = (b1_x2 - b1_x1 + 1)*(b1_y2 - b1_y1 + 1)
    b2_area = (b2_x2 - b2_x1 + 1)*(b2_y2 - b2_y1 + 1)

    iou = inter_area / (b1_area + b2_area - inter_area)

    return iou
