# Supplementary material for: Design of sports training information analysis system based on a multi-target visual model under sensor-scale spatial transformation
Source: PeerJ Comput Sci. 2024 Apr 30;10:e2030. doi: 10.7717/peerj-cs.2030 (PMC11157614; doi:10.7717/peerj-cs.2030)
Supplement: Supplemental Information 1 [file peerj-cs-10-2030-s001.zip › code/detector/nms/src/nms_cpu.cpp]

// Copyright (c) Facebook, Inc. and its affiliates. All Rights Reserved.
#include <torch/extension.h>

template <typename scalar_t>
at::Tensor nms_cpu_kernel(const at::Tensor& dets, const float threshold) {
  AT_ASSERTM(!dets.device().is_cuda(), "dets must be a CPU tensor");

  if (dets.numel() == 0) {
    return at::empty({0}, dets.options().dtype(at::kLong).device(at::kCPU));
  }

  auto x1_t = dets.select(1, 0).contiguous();
  auto y1_t = dets.select(1, 1).contiguous();
  auto x2_t = dets.select(1, 2).contiguous();
  auto y2_t = dets.select(1, 3).contiguous();
  auto scores = dets.select(1, 4).contiguous();

  at::Tensor areas_t = (x2_t - x1_t + 1) * (y2_t - y1_t + 1);

  auto order_t = std::get<1>(scores.sort(0, /* descending=*/true));

  auto ndets = dets.size(0);
  at::Tensor suppressed_t =
      at::zeros({ndets}, dets.options().dtype(at::kByte).device(at::kCPU));

  auto suppressed = suppressed_t.data_ptr<uint8_t>();
  auto order = order_t.data_ptr<int64_t>();
  auto x1 = x1_t.data_ptr<scalar_t>();
  auto y1 = y1_t.data_ptr<scalar_t>();
  auto x2 = x2_t.data_ptr<scalar_t>();
  auto y2 = y2_t.data_ptr<scalar_t>();
  auto areas = areas_t.data_ptr<scalar_t>();

  for (int64_t _i = 0; _i < ndets; _i++) {
    auto i = order[_i];
    if (suppressed[i] == 1) continue;
    auto ix1 = x1[i];
    auto iy1 = y1[i];
    auto ix2 = x2[i];
    auto iy2 = y2[i];
    auto iarea = areas[i];

    for (int64_t _j = _i + 1; _j < ndets; _j++) {
      auto j = order[_j];
      if (suppressed[j] == 1) continue;
      auto xx1 = std::max(ix1, x1[j]);
      auto yy1 = std::max(iy1, y1[j]);
      auto xx2 = std::min(ix2, x2[j]);
      auto yy2 = std::min(iy2, y2[j]);

      auto w = std::max(static_cast<scalar_t>(0), xx2 - xx1 + 1);
      auto h = std::max(static_cast<scalar_t>(0), yy2 - yy1 + 1);
      auto inter = w * h;
      auto ovr = inter / (iarea + areas[j] - inter);
      if (ovr >= threshold) suppressed[j] = 1;
    }
  }
  return at::nonzero(suppressed_t == 0).squeeze(1);
}

at::Tensor nms(const at::Tensor& dets, const float threshold) {
  at::Tensor result;
  AT_DISPATCH_FLOATING_TYPES(dets.scalar_type(), "nms", [&] {
    result = nms_cpu_kernel<scalar_t>(dets, threshold);
  });
  return result;
}

PYBIND11_MODULE(TORCH_EXTENSION_NAME, m) {
  m.def("nms", &nms, "non-maximum suppression");
}
