# Supplementary material for: Design of sports training information analysis system based on a multi-target visual model under sensor-scale spatial transformation
Source: PeerJ Comput Sci. 2024 Apr 30;10:e2030. doi: 10.7717/peerj-cs.2030 (PMC11157614; doi:10.7717/peerj-cs.2030)
Supplement: Supplemental Information 1 [file peerj-cs-10-2030-s001.zip › code/detector/nms/src/nms_cuda.cpp]

// Copyright (c) Facebook, Inc. and its affiliates. All Rights Reserved.
#include <torch/extension.h>

#define CHECK_CUDA(x) TORCH_CHECK(x.device().is_cuda(), #x, " must be a CUDAtensor ")

at::Tensor nms_cuda(const at::Tensor boxes, float nms_overlap_thresh);

at::Tensor nms(const at::Tensor& dets, const float threshold) {
  CHECK_CUDA(dets);
  if (dets.numel() == 0)
    return at::empty({0}, dets.options().dtype(at::kLong).device(at::kCPU));
  return nms_cuda(dets, threshold);
}

PYBIND11_MODULE(TORCH_EXTENSION_NAME, m) {
  m.def("nms", &nms, "non-maximum suppression");
}
