# Supplementary material for: Design of sports training information analysis system based on a multi-target visual model under sensor-scale spatial transformation
Source: PeerJ Comput Sci. 2024 Apr 30;10:e2030. doi: 10.7717/peerj-cs.2030 (PMC11157614; doi:10.7717/peerj-cs.2030)
Supplement: Supplemental Information 1 [file peerj-cs-10-2030-s001.zip › code/detector/nms/src/soft_nms_cpu.pyx]

# ----------------------------------------------------------
# Soft-NMS: Improving Object Detection With One Line of Code
# Copyright (c) University of Maryland, College Park
# Licensed under The MIT License [see LICENSE for details]
# Written by Navaneeth Bodla and Bharat Singh
# Modified by Kai Chen
# ----------------------------------------------------------

# cython: language_level=3, boundscheck=False

import numpy as np
cimport numpy as np


cdef inline np.float32_t max(np.float32_t a, np.float32_t b):
    return a if a >= b else b

cdef inline np.float32_t min(np.float32_t a, np.float32_t b):
    return a if a <= b else b


def soft_nms_cpu(
    np.ndarray[float, ndim=2] boxes_in,
    float iou_thr,
    unsigned int method=1,
    float sigma=0.5,
    float min_score=0.001,
):
    boxes = boxes_in.copy()
    cdef int N = boxes.shape[0]
    cdef float iw, ih, box_area
    cdef float ua
    cdef int pos = 0
    cdef float maxscore = 0
    cdef int maxpos = 0
    cdef float x1, x2, y1, y2, tx1, tx2, ty1, ty2, ts, area, weight, ov
    inds = np.arange(N)

    for i in range(N):
        maxscore = boxes[i, 4]
        maxpos = i

        tx1 = boxes[i, 0]
        ty1 = boxes[i, 1]
        tx2 = boxes[i, 2]
        ty2 = boxes[i, 3]
        ts = boxes[i, 4]
        ti = inds[i]

        pos = i + 1
        # get max box
        while pos < N:
            if maxscore < boxes[pos, 4]:
                maxscore = boxes[pos, 4]
                maxpos = pos
            pos = pos + 1

        # add max box as a detection
        boxes[i, 0] = boxes[maxpos, 0]
        boxes[i, 1] = boxes[maxpos, 1]
        boxes[i, 2] = boxes[maxpos, 2]
        boxes[i, 3] = boxes[maxpos, 3]
        boxes[i, 4] = boxes[maxpos, 4]
        inds[i] = inds[maxpos]

        # swap ith box with position of max box
        boxes[maxpos, 0] = tx1
        boxes[maxpos, 1] = ty1
        boxes[maxpos, 2] = tx2
        boxes[maxpos, 3] = ty2
        boxes[maxpos, 4] = ts
        inds[maxpos] = ti

        tx1 = boxes[i, 0]
        ty1 = boxes[i, 1]
        tx2 = boxes[i, 2]
        ty2 = boxes[i, 3]
        ts = boxes[i, 4]

        pos = i + 1
        # NMS iterations, note that N changes if detection boxes fall below
        # threshold
        while pos < N:
            x1 = boxes[pos, 0]
            y1 = boxes[pos, 1]
            x2 = boxes[pos, 2]
            y2 = boxes[pos, 3]
            s = boxes[pos, 4]

            area = (x2 - x1 + 1) * (y2 - y1 + 1)
            iw = (min(tx2, x2) - max(tx1, x1) + 1)
            if iw > 0:
                ih = (min(ty2, y2) - max(ty1, y1) + 1)
                if ih > 0:
                    ua = float((tx2 - tx1 + 1) * (ty2 - ty1 + 1) + area - iw * ih)
                    ov = iw * ih / ua  # iou between max box and detection box

                    if method == 1:  # linear
                        if ov > iou_thr:
                            weight = 1 - ov
                        else:
                            weight = 1
                    elif method == 2:  # gaussian
                        weight = np.exp(-(ov * ov) / sigma)
                    else:  # original NMS
                        if ov > iou_thr:
                            weight = 0
                        else:
                            weight = 1

                    boxes[pos, 4] = weight * boxes[pos, 4]

                    # if box score falls below threshold, discard the box by
                    # swapping with last box update N
                    if boxes[pos, 4] < min_score:
                        boxes[pos, 0] = boxes[N-1, 0]
                        boxes[pos, 1] = boxes[N-1, 1]
                        boxes[pos, 2] = boxes[N-1, 2]
                        boxes[pos, 3] = boxes[N-1, 3]
                        boxes[pos, 4] = boxes[N-1, 4]
                        inds[pos] = inds[N - 1]
                        N = N - 1
                        pos = pos - 1

            pos = pos + 1

    return boxes[:N], inds[:N]
