# Supplementary material for: Design of sports training information analysis system based on a multi-target visual model under sensor-scale spatial transformation
Source: PeerJ Comput Sci. 2024 Apr 30;10:e2030. doi: 10.7717/peerj-cs.2030 (PMC11157614; doi:10.7717/peerj-cs.2030)
Supplement: Supplemental Information 1 [file peerj-cs-10-2030-s001.zip › code/detector/tracker/README.md]

## Introduction
MOT Tracker adapted from [Towards-Realtime-MOT](https://github.com/Zhongdao/Towards-Realtime-MOT), many thanks to their wonderful work!

#### Getting started
Download detector [JDE-1088x608](https://github.com/Zhongdao/Towards-Realtime-MOT#pretrained-model-and-baseline-models) and place it under `AlphaPose/detector/tracker/data/`

Enable tracking by setting the detector as tracker: `--detector tracker`
