# Supplementary material for: Design of sports training information analysis system based on a multi-target visual model under sensor-scale spatial transformation
Source: PeerJ Comput Sci. 2024 Apr 30;10:e2030. doi: 10.7717/peerj-cs.2030 (PMC11157614; doi:10.7717/peerj-cs.2030)
Supplement: Supplemental Information 1 [file peerj-cs-10-2030-s001.zip › code/detector/tracker/cfg/ccmcpe.json]

{
    "root":"/home/wangzd/datasets/MOT",
    "train":
    {
        "mot17":"./data/mot17.train",
        "caltech":"./data/caltech.train",
        "citypersons":"./data/citypersons.train",
        "cuhksysu":"./data/cuhksysu.train",
        "prw":"./data/prw.train",
        "eth":"./data/eth.train"
    },
    "test_emb":
    {
        "caltech":"./data/caltech.10k.val",
        "cuhksysu":"./data/cuhksysu.val",
        "prw":"./data/prw.val"
    },
    "test":
    {
        "mot19":"./data/mot19.train",
        "caltech":"./data/caltech.val",
        "citypersons":"./data/citypersons.val"
    }
}
