# Supplementary material for: Design of sports training information analysis system based on a multi-target visual model under sensor-scale spatial transformation
Source: PeerJ Comput Sci. 2024 Apr 30;10:e2030. doi: 10.7717/peerj-cs.2030 (PMC11157614; doi:10.7717/peerj-cs.2030)
Supplement: Supplemental Information 1 [file peerj-cs-10-2030-s001.zip › code/detector/tracker/cfg/yolov3.cfg]

[net]
# Testing
#batch=1
#subdivisions=1
# Training
batch=16
subdivisions=1
width=608
height=1088
channels=3
momentum=0.9
decay=0.0005
angle=0
saturation = 1.5
exposure = 1.5
hue=.1

learning_rate=0.001
burn_in=1000
max_batches = 500200
policy=steps
steps=400000,450000
scales=.1,.1

[convolutional]
batch_normalize=1
filters=32
size=3
stride=1
pad=1
activation=leaky

# Downsample

[convolutional]
batch_normalize=1
filters=64
size=3
stride=2
pad=1
activation=leaky

[convolutional]
batch_normalize=1
filters=32
size=1
stride=1
pad=1
activation=leaky

[convolutional]
batch_normalize=1
filters=64
size=3
stride=1
pad=1
activation=leaky

[shortcut]
from=-3
activation=linear

# Downsample

[convolutional]
batch_normalize=1
filters=128
size=3
stride=2
pad=1
activation=leaky

[convolutional]
batch_normalize=1
filters=64
size=1
stride=1
pad=1
activation=leaky

[convolutional]
batch_normalize=1
filters=128
size=3
stride=1
pad=1
activation=leaky

[shortcut]
from=-3
activation=linear

[convolutional]
batch_normalize=1
filters=64
size=1
stride=1
pad=1
activation=leaky

[convolutional]
batch_normalize=1
filters=128
size=3
stride=1
pad=1
activation=leaky

[shortcut]
from=-3
activation=linear

# Downsample

[convolutional]
batch_normalize=1
filters=256
size=3
stride=2
pad=1
activation=leaky

[convolutional]
batch_normalize=1
filters=128
size=1
stride=1
pad=1
activation=leaky

[convolutional]
batch_normalize=1
filters=256
size=3
stride=1
pad=1
activation=leaky

[shortcut]
from=-3
activation=linear

[convolutional]
batch_normalize=1
filters=128
size=1
stride=1
pad=1
activation=leaky

[convolutional]
batch_normalize=1
filters=256
size=3
stride=1
pad=1
activation=leaky

[shortcut]
from=-3
activation=linear

[convolutional]
batch_normalize=1
filters=128
size=1
stride=1
pad=1
activation=leaky

[convolutional]
batch_normalize=1
filters=256
size=3
stride=1
pad=1
activation=leaky

[shortcut]
from=-3
activation=linear

[convolutional]
batch_normalize=1
filters=128
size=1
stride=1
pad=1
activation=leaky

[convolutional]
batch_normalize=1
filters=256
size=3
stride=1
pad=1
activation=leaky

[shortcut]
from=-3
activation=linear


[convolutional]
batch_normalize=1
filters=128
size=1
stride=1
pad=1
activation=leaky

[convolutional]
batch_normalize=1
filters=256
size=3
stride=1
pad=1
activation=leaky

[shortcut]
from=-3
activation=linear

[convolutional]
batch_normalize=1
filters=128
size=1
stride=1
pad=1
activation=leaky

[convolutional]
batch_normalize=1
filters=256
size=3
stride=1
pad=1
activation=leaky

[shortcut]
from=-3
activation=linear

[convolutional]
batch_normalize=1
filters=128
size=1
stride=1
pad=1
activation=leaky

[convolutional]
batch_normalize=1
filters=256
size=3
stride=1
pad=1
activation=leaky

[shortcut]
from=-3
activation=linear

[convolutional]
batch_normalize=1
filters=128
size=1
stride=1
pad=1
activation=leaky

[convolutional]
batch_normalize=1
filters=256
size=3
stride=1
pad=1
activation=leaky

[shortcut]
from=-3
activation=linear

# Downsample

[convolutional]
batch_normalize=1
filters=512
size=3
stride=2
pad=1
activation=leaky

[convolutional]
batch_normalize=1
filters=256
size=1
stride=1
pad=1
activation=leaky

[convolutional]
batch_normalize=1
filters=512
size=3
stride=1
pad=1
activation=leaky

[shortcut]
from=-3
activation=linear


[convolutional]
batch_normalize=1
filters=256
size=1
stride=1
pad=1
activation=leaky

[convolutional]
batch_normalize=1
filters=512
size=3
stride=1
pad=1
activation=leaky

[shortcut]
from=-3
activation=linear


[convolutional]
batch_normalize=1
filters=256
size=1
stride=1
pad=1
activation=leaky

[convolutional]
batch_normalize=1
filters=512
size=3
stride=1
pad=1
activation=leaky

[shortcut]
from=-3
activation=linear


[convolutional]
batch_normalize=1
filters=256
size=1
stride=1
pad=1
activation=leaky

[convolutional]
batch_normalize=1
filters=512
size=3
stride=1
pad=1
activation=leaky

[shortcut]
from=-3
activation=linear

[convolutional]
batch_normalize=1
filters=256
size=1
stride=1
pad=1
activation=leaky

[convolutional]
batch_normalize=1
filters=512
size=3
stride=1
pad=1
activation=leaky

[shortcut]
from=-3
activation=linear


[convolutional]
batch_normalize=1
filters=256
size=1
stride=1
pad=1
activation=leaky

[convolutional]
batch_normalize=1
filters=512
size=3
stride=1
pad=1
activation=leaky

[shortcut]
from=-3
activation=linear


[convolutional]
batch_normalize=1
filters=256
size=1
stride=1
pad=1
activation=leaky

[convolutional]
batch_normalize=1
filters=512
size=3
stride=1
pad=1
activation=leaky

[shortcut]
from=-3
activation=linear

[convolutional]
batch_normalize=1
filters=256
size=1
stride=1
pad=1
activation=leaky

[convolutional]
batch_normalize=1
filters=512
size=3
stride=1
pad=1
activation=leaky

[shortcut]
from=-3
activation=linear

# Downsample

[convolutional]
batch_normalize=1
filters=1024
size=3
stride=2
pad=1
activation=leaky

[convolutional]
batch_normalize=1
filters=512
size=1
stride=1
pad=1
activation=leaky

[convolutional]
batch_normalize=1
filters=1024
size=3
stride=1
pad=1
activation=leaky

[shortcut]
from=-3
activation=linear

[convolutional]
batch_normalize=1
filters=512
size=1
stride=1
pad=1
activation=leaky

[convolutional]
batch_normalize=1
filters=1024
size=3
stride=1
pad=1
activation=leaky

[shortcut]
from=-3
activation=linear

[convolutional]
batch_normalize=1
filters=512
size=1
stride=1
pad=1
activation=leaky

[convolutional]
batch_normalize=1
filters=1024
size=3
stride=1
pad=1
activation=leaky

[shortcut]
from=-3
activation=linear

[convolutional]
batch_normalize=1
filters=512
size=1
stride=1
pad=1
activation=leaky

[convolutional]
batch_normalize=1
filters=1024
size=3
stride=1
pad=1
activation=leaky

[shortcut]
from=-3
activation=linear

######################

[convolutional]
batch_normalize=1
filters=512
size=1
stride=1
pad=1
activation=leaky

[convolutional]
batch_normalize=1
size=3
stride=1
pad=1
filters=1024
activation=leaky

[convolutional]
batch_normalize=1
filters=512
size=1
stride=1
pad=1
activation=leaky

[convolutional]
batch_normalize=1
size=3
stride=1
pad=1
filters=1024
activation=leaky

[convolutional]
batch_normalize=1
filters=512
size=1
stride=1
pad=1
activation=leaky

[convolutional]
batch_normalize=1
size=3
stride=1
pad=1
filters=1024
activation=leaky

[convolutional]
size=1
stride=1
pad=1
filters=24
activation=linear

######### embedding ###########
[route]
layers = -3

[convolutional]
size=3
stride=1
pad=1
filters=512
activation=linear

[route]
layers = -3, -1
###############################


[yolo]
mask = 8,9,10,11
anchors = 8,24, 11, 34, 16,48, 23,68,   32,96, 45,135, 64,192, 90,271,   128,384, 180,540, 256,640, 512,640              
classes=1
num=12
jitter=.3
ignore_thresh = .7
truth_thresh = 1
random=1


[route]
layers = -7

[convolutional]
batch_normalize=1
filters=256
size=1
stride=1
pad=1
activation=leaky

[upsample]
stride=2

[route]
layers = -1, 61


[convolutional]
batch_normalize=1
filters=256
size=1
stride=1
pad=1
activation=leaky

[convolutional]
batch_normalize=1
size=3
stride=1
pad=1
filters=512
activation=leaky

[convolutional]
batch_normalize=1
filters=256
size=1
stride=1
pad=1
activation=leaky

[convolutional]
batch_normalize=1
size=3
stride=1
pad=1
filters=512
activation=leaky

[convolutional]
batch_normalize=1
filters=256
size=1
stride=1
pad=1
activation=leaky

[convolutional]
batch_normalize=1
size=3
stride=1
pad=1
filters=512
activation=leaky

[convolutional]
size=1
stride=1
pad=1
filters=24
activation=linear

######### embedding ###########
[route]
layers = -3

[convolutional]
size=3
stride=1
pad=1
filters=512
activation=linear

[route]
layers = -3, -1
###############################

[yolo]
mask = 4,5,6,7 
anchors = 8,24, 11, 34, 16,48, 23,68,   32,96, 45,135, 64,192, 90,271,   128,384, 180,540, 256,640, 512,640              
classes=1
num=12
jitter=.3
ignore_thresh = .7
truth_thresh = 1
random=1


[route]
layers = -7

[convolutional]
batch_normalize=1
filters=128
size=1
stride=1
pad=1
activation=leaky

[upsample]
stride=2

[route]
layers = -1, 36


[convolutional]
batch_normalize=1
filters=128
size=1
stride=1
pad=1
activation=leaky

[convolutional]
batch_normalize=1
size=3
stride=1
pad=1
filters=256
activation=leaky

[convolutional]
batch_normalize=1
filters=128
size=1
stride=1
pad=1
activation=leaky

[convolutional]
batch_normalize=1
size=3
stride=1
pad=1
filters=256
activation=leaky

[convolutional]
batch_normalize=1
filters=128
size=1
stride=1
pad=1
activation=leaky

[convolutional]
batch_normalize=1
size=3
stride=1
pad=1
filters=256
activation=leaky

[convolutional]
size=1
stride=1
pad=1
filters=24
activation=linear


######### embedding ###########
[route]
layers = -3

[convolutional]
size=3
stride=1
pad=1
filters=512
activation=linear

[route]
layers = -3, -1
###############################

[yolo]
mask = 0,1,2,3
anchors = 8,24, 11,34, 16,48, 23,68,   32,96, 45,135, 64,192, 90,271,   128,384, 180,540, 256,640, 512,640              
classes=1
num=12
jitter=.3
ignore_thresh = .7
truth_thresh = 1
random=1
