# Supplementary material for: Design of sports training information analysis system based on a multi-target visual model under sensor-scale spatial transformation
Source: PeerJ Comput Sci. 2024 Apr 30;10:e2030. doi: 10.7717/peerj-cs.2030 (PMC11157614; doi:10.7717/peerj-cs.2030)
Supplement: Supplemental Information 1 [file peerj-cs-10-2030-s001.zip › code/detector/tracker/preprocess.py]

from __future__ import division

import torch
import torch.nn as nn
import torch.nn.functional as F
from torch.autograd import Variable
import numpy as np
import cv2
import matplotlib.pyplot as plt
try:
    from util import count_parameters as count
    from util import convert2cpu as cpu
except ImportError:
    from yolo.util import count_parameters as count
    from yolo.util import convert2cpu as cpu
from PIL import Image, ImageDraw


def letterbox_image(img, img_size=(1088, 608), color=(127.5, 127.5, 127.5)):  
    # resize a rectangular image to a padded rectangular 
    height=img_size[1]
    width=img_size[0]
    shape = img.shape[:2]  # shape = [height, width]
    ratio = min(float(height)/shape[0], float(width)/shape[1])
    new_shape = (round(shape[1] * ratio), round(shape[0] * ratio)) # new_shape = [width, height]
    dw = (width - new_shape[0]) / 2  # width padding
    dh = (height - new_shape[1]) / 2  # height padding
    top, bottom = round(dh - 0.1), round(dh + 0.1)
    left, right = round(dw - 0.1), round(dw + 0.1)
    img = cv2.resize(img, new_shape, interpolation=cv2.INTER_AREA)  # resized, no border
    img = cv2.copyMakeBorder(img, top, bottom, left, right, cv2.BORDER_CONSTANT, value=color)  # padded rectangular
    return img


def prep_image(img, img_size=(1088, 608)):
    """
    Prepare image for inputting to the neural network.

    Returns a Variable
    """

    orig_im = cv2.imread(img)
    dim = orig_im.shape[1], orig_im.shape[0]
    img = (letterbox_image(orig_im, img_size))
    img_ = img[:, :, ::-1].transpose((2, 0, 1)).copy()
    img_ = torch.from_numpy(img_).float().div(255.0).unsqueeze(0)
    return img_, orig_im, dim


def prep_frame(img, img_size=(1088, 608)):
    """
    Prepare image for inputting to the neural network.

    Returns a Variable
    """

    orig_im = img
    dim = orig_im.shape[1], orig_im.shape[0]
    img = (letterbox_image(orig_im, img_size))
    img_ = img[:, :, ::-1].transpose((2, 0, 1)).copy()
    img_ = torch.from_numpy(img_).float().div(255.0).unsqueeze(0)
    return img_, orig_im, dim
