# Supplementary material for: Design of sports training information analysis system based on a multi-target visual model under sensor-scale spatial transformation
Source: PeerJ Comput Sci. 2024 Apr 30;10:e2030. doi: 10.7717/peerj-cs.2030 (PMC11157614; doi:10.7717/peerj-cs.2030)
Supplement: Supplemental Information 1 [file peerj-cs-10-2030-s001.zip › code/detector/tracker/tracker/multitracker.py]

import numpy as np
from collections import deque
import itertools
import os
import os.path as osp
import time
import torch

from tracker.utils.utils import *
from tracker.utils.log import logger
from tracker.utils.kalman_filter import KalmanFilter
from tracker.models import *
from tracker.tracker import matching
from tracker.tracker.basetrack import BaseTrack, TrackState


class STrack(BaseTrack):

    def __init__(self, tlwh, score, temp_feat, buffer_size=30):

        # wait activate
        self._tlwh = np.asarray(tlwh, dtype=np.float)
        self.kalman_filter = None
        self.mean, self.covariance = None, None
        self.is_activated = False

        self.score = score
        self.tracklet_len = 0

        self.smooth_feat = None
        self.update_features(temp_feat)
        self.features = deque([], maxlen=buffer_size)
        self.alpha = 0.9
    
    def update_features(self, feat):
        self.curr_feat = feat
        if self.smooth_feat is None:
            self.smooth_feat = feat
        else:
            self.smooth_feat = self.alpha *self.smooth_feat + (1-self.alpha) * feat
        self.features.append(feat)
        self.smooth_feat /= np.linalg.norm(self.smooth_feat)  

    def predict(self):
        mean_state = self.mean.copy()
        if self.state != TrackState.Tracked:
            mean_state[7] = 0
        self.mean, self.covariance = self.kalman_filter.predict(mean_state, self.covariance)


    def activate(self, kalman_filter, frame_id):
        """Start a new tracklet"""
        self.kalman_filter = kalman_filter
        self.track_id = self.next_id()
        self.mean, self.covariance = self.kalman_filter.initiate(self.tlwh_to_xyah(self._tlwh))

        self.tracklet_len = 0
        self.state = TrackState.Tracked
        #self.is_activated = True
        self.frame_id = frame_id
        self.start_frame = frame_id

    def re_activate(self, new_track, frame_id, new_id=False):
        self.mean, self.covariance = self.kalman_filter.update(
            self.mean, self.covariance, self.tlwh_to_xyah(new_track.tlwh)
        )

        self.update_features(new_track.curr_feat)
        self.tracklet_len = 0
        self.state = TrackState.Tracked
        self.is_activated = True
        self.frame_id = frame_id
        if new_id:
            self.track_id = self.next_id()

    def update(self, new_track, frame_id, update_feature=True):
        """
        Update a matched track
        :type new_track: STrack
        :type frame_id: int
        :type update_feature: bool
        :return:
        """
        self.frame_id = frame_id
        self.tracklet_len += 1

        new_tlwh = new_track.tlwh
        self.mean, self.covariance = self.kalman_filter.update(
            self.mean, self.covariance, self.tlwh_to_xyah(new_tlwh))
        self.state = TrackState.Tracked
        self.is_activated = True

        self.score = new_track.score
        if update_feature:
            self.update_features(new_track.curr_feat)

    @property
    def tlwh(self):
        """Get current position in bounding box format `(top left x, top left y,
                width, height)`.
        """
        if self.mean is None:
            return self._tlwh.copy()
        ret = self.mean[:4].copy()
        ret[2] *= ret[3]
        ret[:2] -= ret[2:] / 2
        return ret

    @property
    def tlbr(self):
        """Convert bounding box to format `(min x, min y, max x, max y)`, i.e.,
        `(top left, bottom right)`.
        """
        ret = self.tlwh.copy()
        ret[2:] += ret[:2]
        return ret

    @staticmethod
    def tlwh_to_xyah(tlwh):
        """Convert bounding box to format `(center x, center y, aspect ratio,
        height)`, where the aspect ratio is `width / height`.
        """
        ret = np.asarray(tlwh).copy()
        ret[:2] += ret[2:] / 2
        ret[2] /= ret[3]
        return ret

    def to_xyah(self):
        return self.tlwh_to_xyah(self.tlwh)

    @staticmethod
    def tlbr_to_tlwh(tlbr):
        ret = np.asarray(tlbr).copy()
        ret[2:] -= ret[:2]
        return ret

    @staticmethod
    def tlwh_to_tlbr(tlwh):
        ret = np.asarray(tlwh).copy()
        ret[2:] += ret[:2]
        return ret

    def __repr__(self):
        return 'OT_{}_({}-{})'.format(self.track_id, self.start_frame, self.end_frame)


class JDETracker(object):
    def __init__(self, args, frame_rate=30):
        self.args = args
        self.model = Darknet(args.cfg, args.img_size, nID=14455)
        # load_darknet_weights(self.model, args.weights)
        self.model.load_state_dict(torch.load(args.weights, map_location='cpu')['model'], strict=False)

        if args:
            if len(args.gpus) > 1:
                self.model = torch.nn.DataParallel(self.model, device_ids=args.gpus).to(args.device)
            else:
                self.model.to(args.device)
        else:
            self.model.cuda()
        self.model.eval()

        self.tracked_stracks = []  # type: list[STrack]
        self.lost_stracks = []  # type: list[STrack]
        self.removed_stracks = []  # type: list[STrack]

        self.frame_id = 0
        self.det_thresh = args.conf_thres
        self.buffer_size = int(frame_rate / 30.0 * args.track_buffer)
        self.max_time_lost = self.buffer_size

        self.kalman_filter = KalmanFilter()

    def update(self, im_blob, img0):
        self.frame_id += 1
        activated_starcks = []
        refind_stracks = []
        lost_stracks = []
        removed_stracks = []

        t1 = time.time()
        ''' Step 1: Network forward, get detections & embeddings'''
        with torch.no_grad():
            pred = self.model(im_blob)
        pred = pred[pred[:, :, 4] > self.args.conf_thres]
        if len(pred) > 0:
            dets = non_max_suppression(pred.unsqueeze(0), self.args.conf_thres, self.args.nms_thres)[0].cpu()
            scale_coords(self.args.img_size, dets[:, :4], img0.shape).round()
            '''Detections'''
            detections = [STrack(STrack.tlbr_to_tlwh(tlbrs[:4]), tlbrs[4], f.numpy(), 30) for
                          (tlbrs, f) in zip(dets[:, :5], dets[:, -self.model.emb_dim:])]
        else:
            detections = []

        t2 = time.time()
        # print('Forward: {} s'.format(t2-t1))

        ''' Add newly detected tracklets to tracked_stracks'''
        unconfirmed = []
        tracked_stracks = []  # type: list[STrack]
        for track in self.tracked_stracks:
            if not track.is_activated:
                unconfirmed.append(track)
            else:
                tracked_stracks.append(track)

        ''' Step 2: First association, with embedding'''
        strack_pool = joint_stracks(tracked_stracks, self.lost_stracks)
        # Predict the current location with KF
        for strack in strack_pool:
            strack.predict()

        dists = matching.embedding_distance(strack_pool, detections)
        dists = matching.gate_cost_matrix(self.kalman_filter, dists, strack_pool, detections)
        matches, u_track, u_detection = matching.linear_assignment(dists, thresh=0.7)

        for itracked, idet in matches:
            track = strack_pool[itracked]
            det = detections[idet]
            if track.state == TrackState.Tracked:
                track.update(detections[idet], self.frame_id)
                activated_starcks.append(track)
            else:
                track.re_activate(det, self.frame_id, new_id=False)
                refind_stracks.append(track)

        ''' Step 3: Second association, with IOU'''
        detections = [detections[i] for i in u_detection]
        r_tracked_stracks = [strack_pool[i] for i in u_track if strack_pool[i].state==TrackState.Tracked ]
        dists = matching.iou_distance(r_tracked_stracks, detections)
        matches, u_track, u_detection = matching.linear_assignment(dists, thresh=0.5)
        
        for itracked, idet in matches:
            track = r_tracked_stracks[itracked]
            det = detections[idet]
            if track.state == TrackState.Tracked:
                track.update(det, self.frame_id)
                activated_starcks.append(track)
            else:
                track.re_activate(det, self.frame_id, new_id=False)
                refind_stracks.append(track)

        for it in u_track:
            track = r_tracked_stracks[it]
            if not track.state == TrackState.Lost:
                track.mark_lost()
                lost_stracks.append(track)

        '''Deal with unconfirmed tracks, usually tracks with only one beginning frame'''
        detections = [detections[i] for i in u_detection]
        dists = matching.iou_distance(unconfirmed, detections)
        matches, u_unconfirmed, u_detection = matching.linear_assignment(dists, thresh=0.7)
        for itracked, idet in matches:
            unconfirmed[itracked].update(detections[idet], self.frame_id)
            activated_starcks.append(unconfirmed[itracked])
        for it in u_unconfirmed:
            track = unconfirmed[it]
            track.mark_removed()
            removed_stracks.append(track)

        """ Step 4: Init new stracks"""
        for inew in u_detection:
            track = detections[inew]
            if track.score < self.det_thresh:
                continue
            track.activate(self.kalman_filter, self.frame_id)
            activated_starcks.append(track)

        """ Step 5: Update state"""
        for track in self.lost_stracks:
            if self.frame_id - track.end_frame > self.max_time_lost:
                track.mark_removed()
                removed_stracks.append(track)
        t4 = time.time()
        # print('Ramained match {} s'.format(t4-t3))

        self.tracked_stracks = [t for t in self.tracked_stracks if t.state == TrackState.Tracked]
        self.tracked_stracks = joint_stracks(self.tracked_stracks, activated_starcks)
        self.tracked_stracks = joint_stracks(self.tracked_stracks, refind_stracks)
        # self.lost_stracks = [t for t in self.lost_stracks if t.state == TrackState.Lost]  # type: list[STrack]
        self.lost_stracks = sub_stracks(self.lost_stracks, self.tracked_stracks)
        self.lost_stracks.extend(lost_stracks)
        self.lost_stracks = sub_stracks(self.lost_stracks, self.removed_stracks)
        self.removed_stracks.extend(removed_stracks)
        self.tracked_stracks, self.lost_stracks = remove_duplicate_stracks(self.tracked_stracks, self.lost_stracks)

        # get scores of lost tracks
        output_stracks = [track for track in self.tracked_stracks if track.is_activated]

        logger.debug('===========Frame {}=========='.format(self.frame_id))
        logger.debug('Activated: {}'.format([track.track_id for track in activated_starcks]))
        logger.debug('Refind: {}'.format([track.track_id for track in refind_stracks]))
        logger.debug('Lost: {}'.format([track.track_id for track in lost_stracks]))
        logger.debug('Removed: {}'.format([track.track_id for track in removed_stracks]))
        t5 = time.time()
        # print('Final {} s'.format(t5-t4))
        return output_stracks

def joint_stracks(tlista, tlistb):
    exists = {}
    res = []
    for t in tlista:
        exists[t.track_id] = 1
        res.append(t)
    for t in tlistb:
        tid = t.track_id
        if not exists.get(tid, 0):
            exists[tid] = 1
            res.append(t)
    return res

def sub_stracks(tlista, tlistb):
    stracks = {}
    for t in tlista:
        stracks[t.track_id] = t
    for t in tlistb:
        tid = t.track_id
        if stracks.get(tid, 0):
            del stracks[tid]
    return list(stracks.values())

def remove_duplicate_stracks(stracksa, stracksb):
    pdist = matching.iou_distance(stracksa, stracksb)
    pairs = np.where(pdist<0.15)
    dupa, dupb = list(), list()
    for p,q in zip(*pairs):
        timep = stracksa[p].frame_id - stracksa[p].start_frame
        timeq = stracksb[q].frame_id - stracksb[q].start_frame
        if timep > timeq:
            dupb.append(q)
        else:
            dupa.append(p)
    resa = [t for i,t in enumerate(stracksa) if not i in dupa]
    resb = [t for i,t in enumerate(stracksb) if not i in dupb]
    return resa, resb
            
