# Supplementary material for: Design of sports training information analysis system based on a multi-target visual model under sensor-scale spatial transformation
Source: PeerJ Comput Sci. 2024 Apr 30;10:e2030. doi: 10.7717/peerj-cs.2030 (PMC11157614; doi:10.7717/peerj-cs.2030)
Supplement: Supplemental Information 1 [file peerj-cs-10-2030-s001.zip › code/detector/tracker/utils/log.py]

import logging


def get_logger(name='root'):
    formatter = logging.Formatter(
        # fmt='%(asctime)s [%(levelname)s]: %(filename)s(%(funcName)s:%(lineno)s) >> %(message)s')
        fmt='%(asctime)s [%(levelname)s]: %(message)s', datefmt='%Y-%m-%d %H:%M:%S')

    handler = logging.StreamHandler()
    handler.setFormatter(formatter)

    logger = logging.getLogger(name)
    logger.setLevel(logging.DEBUG)
    logger.addHandler(handler)
    return logger


logger = get_logger('root')
