# Supplementary material for: Design of sports training information analysis system based on a multi-target visual model under sensor-scale spatial transformation
Source: PeerJ Comput Sci. 2024 Apr 30;10:e2030. doi: 10.7717/peerj-cs.2030 (PMC11157614; doi:10.7717/peerj-cs.2030)
Supplement: Supplemental Information 1 [file peerj-cs-10-2030-s001.zip › code/detector/tracker/utils/nms.py]

# Copyright (c) Facebook, Inc. and its affiliates. All Rights Reserved.
# from ._utils import _C
from utils import _C

nms = _C.nms
# nms.__doc__ = """
# This function performs Non-maximum suppresion"""
