# Supplementary material for: Design of sports training information analysis system based on a multi-target visual model under sensor-scale spatial transformation
Source: PeerJ Comput Sci. 2024 Apr 30;10:e2030. doi: 10.7717/peerj-cs.2030 (PMC11157614; doi:10.7717/peerj-cs.2030)
Supplement: Supplemental Information 1 [file peerj-cs-10-2030-s001.zip › code/detector/tracker/utils/timer.py]

# --------------------------------------------------------
# Fast R-CNN
# Copyright (c) 2015 Microsoft
# Licensed under The MIT License [see LICENSE for details]
# Written by Ross Girshick
# --------------------------------------------------------

import time


class Timer(object):
    """A simple timer."""
    def __init__(self):
        self.total_time = 0.
        self.calls = 0
        self.start_time = 0.
        self.diff = 0.
        self.average_time = 0.

        self.duration = 0.

    def tic(self):
        # using time.time instead of time.clock because time time.clock
        # does not normalize for multithreading
        self.start_time = time.time()

    def toc(self, average=True):
        self.diff = time.time() - self.start_time
        self.total_time += self.diff
        self.calls += 1
        self.average_time = self.total_time / self.calls
        if average:
            self.duration = self.average_time
        else:
            self.duration = self.diff
        return self.duration

    def clear(self):
        self.total_time = 0.
        self.calls = 0
        self.start_time = 0.
        self.diff = 0.
        self.average_time = 0.
        self.duration = 0.
