# Supplementary material for: Design of sports training information analysis system based on a multi-target visual model under sensor-scale spatial transformation
Source: PeerJ Comput Sci. 2024 Apr 30;10:e2030. doi: 10.7717/peerj-cs.2030 (PMC11157614; doi:10.7717/peerj-cs.2030)
Supplement: Supplemental Information 1 [file peerj-cs-10-2030-s001.zip › code/detector/tracker_cfg.py]

from easydict import EasyDict as edict

cfg = edict()
cfg.CONFIG = 'detector/tracker/cfg/yolov3.cfg'
cfg.WEIGHTS = 'detector/tracker/data/jde.1088x608.uncertainty.pt'
cfg.IMG_SIZE =  (1088, 608)
cfg.NMS_THRES =  0.6
cfg.CONFIDENCE = 0.4
cfg.BUFFER_SIZE = 30 # frame buffer
