# Supplementary material for: Design of sports training information analysis system based on a multi-target visual model under sensor-scale spatial transformation
Source: PeerJ Comput Sci. 2024 Apr 30;10:e2030. doi: 10.7717/peerj-cs.2030 (PMC11157614; doi:10.7717/peerj-cs.2030)
Supplement: Supplemental Information 1 [file peerj-cs-10-2030-s001.zip › code/detector/yolo/cfg/yolo-voc.cfg]

[net]
# Testing
batch=64
subdivisions=8
# Training
# batch=64
# subdivisions=8
height=416
width=416
channels=3
momentum=0.9
decay=0.0005
angle=0
saturation = 1.5
exposure = 1.5
hue=.1

learning_rate=0.001
burn_in=1000
max_batches = 80200
policy=steps
steps=-1,500,40000,60000
scales=0.1,10,.1,.1

[convolutional]
batch_normalize=1
filters=32
size=3
stride=1
pad=1
activation=leaky

[maxpool]
size=2
stride=2

[convolutional]
batch_normalize=1
filters=64
size=3
stride=1
pad=1
activation=leaky

[maxpool]
size=2
stride=2

[convolutional]
batch_normalize=1
filters=128
size=3
stride=1
pad=1
activation=leaky

[convolutional]
batch_normalize=1
filters=64
size=1
stride=1
pad=1
activation=leaky

[convolutional]
batch_normalize=1
filters=128
size=3
stride=1
pad=1
activation=leaky

[maxpool]
size=2
stride=2

[convolutional]
batch_normalize=1
filters=256
size=3
stride=1
pad=1
activation=leaky

[convolutional]
batch_normalize=1
filters=128
size=1
stride=1
pad=1
activation=leaky

[convolutional]
batch_normalize=1
filters=256
size=3
stride=1
pad=1
activation=leaky

[maxpool]
size=2
stride=2

[convolutional]
batch_normalize=1
filters=512
size=3
stride=1
pad=1
activation=leaky

[convolutional]
batch_normalize=1
filters=256
size=1
stride=1
pad=1
activation=leaky

[convolutional]
batch_normalize=1
filters=512
size=3
stride=1
pad=1
activation=leaky

[convolutional]
batch_normalize=1
filters=256
size=1
stride=1
pad=1
activation=leaky

[convolutional]
batch_normalize=1
filters=512
size=3
stride=1
pad=1
activation=leaky

[maxpool]
size=2
stride=2

[convolutional]
batch_normalize=1
filters=1024
size=3
stride=1
pad=1
activation=leaky

[convolutional]
batch_normalize=1
filters=512
size=1
stride=1
pad=1
activation=leaky

[convolutional]
batch_normalize=1
filters=1024
size=3
stride=1
pad=1
activation=leaky

[convolutional]
batch_normalize=1
filters=512
size=1
stride=1
pad=1
activation=leaky

[convolutional]
batch_normalize=1
filters=1024
size=3
stride=1
pad=1
activation=leaky


#######

[convolutional]
batch_normalize=1
size=3
stride=1
pad=1
filters=1024
activation=leaky

[convolutional]
batch_normalize=1
size=3
stride=1
pad=1
filters=1024
activation=leaky

[route]
layers=-9

[convolutional]
batch_normalize=1
size=1
stride=1
pad=1
filters=64
activation=leaky

[reorg]
stride=2

[route]
layers=-1,-4

[convolutional]
batch_normalize=1
size=3
stride=1
pad=1
filters=1024
activation=leaky

[convolutional]
size=1
stride=1
pad=1
filters=125
activation=linear


[region]
anchors =  1.3221, 1.73145, 3.19275, 4.00944, 5.05587, 8.09892, 9.47112, 4.84053, 11.2364, 10.0071
bias_match=1
classes=20
coords=4
num=5
softmax=1
jitter=.3
rescore=1

object_scale=5
noobject_scale=1
class_scale=1
coord_scale=1

absolute=1
thresh = .6
random=1
