# Supplementary material for: Design of sports training information analysis system based on a multi-target visual model under sensor-scale spatial transformation
Source: PeerJ Comput Sci. 2024 Apr 30;10:e2030. doi: 10.7717/peerj-cs.2030 (PMC11157614; doi:10.7717/peerj-cs.2030)
Supplement: Supplemental Information 1 [file peerj-cs-10-2030-s001.zip › code/detector/yolo/cfg/yolov3-spp.cfg]

[net]
# Testing
batch=1
subdivisions=1
# Training
# batch=64
# subdivisions=16
width=608
height=608
channels=3
momentum=0.9
decay=0.0005
angle=0
saturation = 1.5
exposure = 1.5
hue=.1

learning_rate=0.001
burn_in=1000
max_batches = 500200
policy=steps
steps=400000,450000
scales=.1,.1

[convolutional]
batch_normalize=1
filters=32
size=3
stride=1
pad=1
activation=leaky

# Downsample

[convolutional]
batch_normalize=1
filters=64
size=3
stride=2
pad=1
activation=leaky

[convolutional]
batch_normalize=1
filters=32
size=1
stride=1
pad=1
activation=leaky

[convolutional]
batch_normalize=1
filters=64
size=3
stride=1
pad=1
activation=leaky

[shortcut]
from=-3
activation=linear

# Downsample

[convolutional]
batch_normalize=1
filters=128
size=3
stride=2
pad=1
activation=leaky

[convolutional]
batch_normalize=1
filters=64
size=1
stride=1
pad=1
activation=leaky

[convolutional]
batch_normalize=1
filters=128
size=3
stride=1
pad=1
activation=leaky

[shortcut]
from=-3
activation=linear

[convolutional]
batch_normalize=1
filters=64
size=1
stride=1
pad=1
activation=leaky

[convolutional]
batch_normalize=1
filters=128
size=3
stride=1
pad=1
activation=leaky

[shortcut]
from=-3
activation=linear

# Downsample

[convolutional]
batch_normalize=1
filters=256
size=3
stride=2
pad=1
activation=leaky

[convolutional]
batch_normalize=1
filters=128
size=1
stride=1
pad=1
activation=leaky

[convolutional]
batch_normalize=1
filters=256
size=3
stride=1
pad=1
activation=leaky

[shortcut]
from=-3
activation=linear

[convolutional]
batch_normalize=1
filters=128
size=1
stride=1
pad=1
activation=leaky

[convolutional]
batch_normalize=1
filters=256
size=3
stride=1
pad=1
activation=leaky

[shortcut]
from=-3
activation=linear

[convolutional]
batch_normalize=1
filters=128
size=1
stride=1
pad=1
activation=leaky

[convolutional]
batch_normalize=1
filters=256
size=3
stride=1
pad=1
activation=leaky

[shortcut]
from=-3
activation=linear

[convolutional]
batch_normalize=1
filters=128
size=1
stride=1
pad=1
activation=leaky

[convolutional]
batch_normalize=1
filters=256
size=3
stride=1
pad=1
activation=leaky

[shortcut]
from=-3
activation=linear


[convolutional]
batch_normalize=1
filters=128
size=1
stride=1
pad=1
activation=leaky

[convolutional]
batch_normalize=1
filters=256
size=3
stride=1
pad=1
activation=leaky

[shortcut]
from=-3
activation=linear

[convolutional]
batch_normalize=1
filters=128
size=1
stride=1
pad=1
activation=leaky

[convolutional]
batch_normalize=1
filters=256
size=3
stride=1
pad=1
activation=leaky

[shortcut]
from=-3
activation=linear

[convolutional]
batch_normalize=1
filters=128
size=1
stride=1
pad=1
activation=leaky

[convolutional]
batch_normalize=1
filters=256
size=3
stride=1
pad=1
activation=leaky

[shortcut]
from=-3
activation=linear

[convolutional]
batch_normalize=1
filters=128
size=1
stride=1
pad=1
activation=leaky

[convolutional]
batch_normalize=1
filters=256
size=3
stride=1
pad=1
activation=leaky

[shortcut]
from=-3
activation=linear

# Downsample

[convolutional]
batch_normalize=1
filters=512
size=3
stride=2
pad=1
activation=leaky

[convolutional]
batch_normalize=1
filters=256
size=1
stride=1
pad=1
activation=leaky

[convolutional]
batch_normalize=1
filters=512
size=3
stride=1
pad=1
activation=leaky

[shortcut]
from=-3
activation=linear


[convolutional]
batch_normalize=1
filters=256
size=1
stride=1
pad=1
activation=leaky

[convolutional]
batch_normalize=1
filters=512
size=3
stride=1
pad=1
activation=leaky

[shortcut]
from=-3
activation=linear


[convolutional]
batch_normalize=1
filters=256
size=1
stride=1
pad=1
activation=leaky

[convolutional]
batch_normalize=1
filters=512
size=3
stride=1
pad=1
activation=leaky

[shortcut]
from=-3
activation=linear


[convolutional]
batch_normalize=1
filters=256
size=1
stride=1
pad=1
activation=leaky

[convolutional]
batch_normalize=1
filters=512
size=3
stride=1
pad=1
activation=leaky

[shortcut]
from=-3
activation=linear

[convolutional]
batch_normalize=1
filters=256
size=1
stride=1
pad=1
activation=leaky

[convolutional]
batch_normalize=1
filters=512
size=3
stride=1
pad=1
activation=leaky

[shortcut]
from=-3
activation=linear


[convolutional]
batch_normalize=1
filters=256
size=1
stride=1
pad=1
activation=leaky

[convolutional]
batch_normalize=1
filters=512
size=3
stride=1
pad=1
activation=leaky

[shortcut]
from=-3
activation=linear


[convolutional]
batch_normalize=1
filters=256
size=1
stride=1
pad=1
activation=leaky

[convolutional]
batch_normalize=1
filters=512
size=3
stride=1
pad=1
activation=leaky

[shortcut]
from=-3
activation=linear

[convolutional]
batch_normalize=1
filters=256
size=1
stride=1
pad=1
activation=leaky

[convolutional]
batch_normalize=1
filters=512
size=3
stride=1
pad=1
activation=leaky

[shortcut]
from=-3
activation=linear

# Downsample

[convolutional]
batch_normalize=1
filters=1024
size=3
stride=2
pad=1
activation=leaky

[convolutional]
batch_normalize=1
filters=512
size=1
stride=1
pad=1
activation=leaky

[convolutional]
batch_normalize=1
filters=1024
size=3
stride=1
pad=1
activation=leaky

[shortcut]
from=-3
activation=linear

[convolutional]
batch_normalize=1
filters=512
size=1
stride=1
pad=1
activation=leaky

[convolutional]
batch_normalize=1
filters=1024
size=3
stride=1
pad=1
activation=leaky

[shortcut]
from=-3
activation=linear

[convolutional]
batch_normalize=1
filters=512
size=1
stride=1
pad=1
activation=leaky

[convolutional]
batch_normalize=1
filters=1024
size=3
stride=1
pad=1
activation=leaky

[shortcut]
from=-3
activation=linear

[convolutional]
batch_normalize=1
filters=512
size=1
stride=1
pad=1
activation=leaky

[convolutional]
batch_normalize=1
filters=1024
size=3
stride=1
pad=1
activation=leaky

[shortcut]
from=-3
activation=linear

######################

[convolutional]
batch_normalize=1
filters=512
size=1
stride=1
pad=1
activation=leaky

[convolutional]
batch_normalize=1
size=3
stride=1
pad=1
filters=1024
activation=leaky

[convolutional]
batch_normalize=1
filters=512
size=1
stride=1
pad=1
activation=leaky

### SPP ###
[maxpool]
stride=1
size=5

[route]
layers=-2

[maxpool]
stride=1
size=9

[route]
layers=-4

[maxpool]
stride=1
size=13

[route]
layers=-1,-3,-5,-6

### End SPP ###

[convolutional]
batch_normalize=1
filters=512
size=1
stride=1
pad=1
activation=leaky


[convolutional]
batch_normalize=1
size=3
stride=1
pad=1
filters=1024
activation=leaky

[convolutional]
batch_normalize=1
filters=512
size=1
stride=1
pad=1
activation=leaky

[convolutional]
batch_normalize=1
size=3
stride=1
pad=1
filters=1024
activation=leaky

[convolutional]
size=1
stride=1
pad=1
filters=255
activation=linear


[yolo]
mask = 6,7,8
anchors = 10,13,  16,30,  33,23,  30,61,  62,45,  59,119,  116,90,  156,198,  373,326
classes=80
num=9
jitter=.3
ignore_thresh = .7
truth_thresh = 1
random=1


[route]
layers = -4

[convolutional]
batch_normalize=1
filters=256
size=1
stride=1
pad=1
activation=leaky

[upsample]
stride=2

[route]
layers = -1, 61


[convolutional]
batch_normalize=1
filters=256
size=1
stride=1
pad=1
activation=leaky

[convolutional]
batch_normalize=1
size=3
stride=1
pad=1
filters=512
activation=leaky

[convolutional]
batch_normalize=1
filters=256
size=1
stride=1
pad=1
activation=leaky

[convolutional]
batch_normalize=1
size=3
stride=1
pad=1
filters=512
activation=leaky

[convolutional]
batch_normalize=1
filters=256
size=1
stride=1
pad=1
activation=leaky

[convolutional]
batch_normalize=1
size=3
stride=1
pad=1
filters=512
activation=leaky

[convolutional]
size=1
stride=1
pad=1
filters=255
activation=linear


[yolo]
mask = 3,4,5
anchors = 10,13,  16,30,  33,23,  30,61,  62,45,  59,119,  116,90,  156,198,  373,326
classes=80
num=9
jitter=.3
ignore_thresh = .7
truth_thresh = 1
random=1


[route]
layers = -4

[convolutional]
batch_normalize=1
filters=128
size=1
stride=1
pad=1
activation=leaky

[upsample]
stride=2

[route]
layers = -1, 36


[convolutional]
batch_normalize=1
filters=128
size=1
stride=1
pad=1
activation=leaky

[convolutional]
batch_normalize=1
size=3
stride=1
pad=1
filters=256
activation=leaky

[convolutional]
batch_normalize=1
filters=128
size=1
stride=1
pad=1
activation=leaky

[convolutional]
batch_normalize=1
size=3
stride=1
pad=1
filters=256
activation=leaky

[convolutional]
batch_normalize=1
filters=128
size=1
stride=1
pad=1
activation=leaky

[convolutional]
batch_normalize=1
size=3
stride=1
pad=1
filters=256
activation=leaky

[convolutional]
size=1
stride=1
pad=1
filters=255
activation=linear


[yolo]
mask = 0,1,2
anchors = 10,13,  16,30,  33,23,  30,61,  62,45,  59,119,  116,90,  156,198,  373,326
classes=80
num=9
jitter=.3
ignore_thresh = .7
truth_thresh = 1
random=1
