# Supplementary material for: Design of sports training information analysis system based on a multi-target visual model under sensor-scale spatial transformation
Source: PeerJ Comput Sci. 2024 Apr 30;10:e2030. doi: 10.7717/peerj-cs.2030 (PMC11157614; doi:10.7717/peerj-cs.2030)
Supplement: Supplemental Information 1 [file peerj-cs-10-2030-s001.zip › code/detector/yolo/util.py]

from __future__ import division

import torch 
import torch.nn as nn
import torch.nn.functional as F 
from torch.autograd import Variable
import numpy as np
import cv2 
import matplotlib.pyplot as plt
try:
    from bbox import bbox_iou
except ImportError:
    from yolo.bbox import bbox_iou


def count_parameters(model):
    return sum(p.numel() for p in model.parameters())

def count_learnable_parameters(model):
    return sum(p.numel() for p in model.parameters() if p.requires_grad)

def convert2cpu(matrix):
    if matrix.is_cuda:
        return torch.FloatTensor(matrix.size()).copy_(matrix)
    else:
        return matrix

def predict_transform(prediction, inp_dim, anchors, num_classes, args):
    batch_size = prediction.size(0)
    stride =  inp_dim // prediction.size(2)
    grid_size = inp_dim // stride
    bbox_attrs = 5 + num_classes
    num_anchors = len(anchors)
    
    anchors = [(a[0]/stride, a[1]/stride) for a in anchors]


    prediction = prediction.view(batch_size, bbox_attrs*num_anchors, grid_size*grid_size)
    prediction = prediction.transpose(1,2).contiguous()
    prediction = prediction.view(batch_size, grid_size*grid_size*num_anchors, bbox_attrs)


    #Sigmoid the  centre_X, centre_Y. and object confidencce
    prediction[:,:,0] = torch.sigmoid(prediction[:,:,0])
    prediction[:,:,1] = torch.sigmoid(prediction[:,:,1])
    prediction[:,:,4] = torch.sigmoid(prediction[:,:,4])
    

    
    #Add the center offsets
    grid_len = np.arange(grid_size)
    a,b = np.meshgrid(grid_len, grid_len)
    
    x_offset = torch.FloatTensor(a).view(-1,1)
    y_offset = torch.FloatTensor(b).view(-1,1)
    
    if args:
        x_offset = x_offset.to(args.device)
        y_offset = y_offset.to(args.device)
    else:
        x_offset = x_offset.cuda()
        y_offset = y_offset.cuda()
    
    x_y_offset = torch.cat((x_offset, y_offset), 1).repeat(1,num_anchors).view(-1,2).unsqueeze(0)
    
    prediction[:,:,:2] += x_y_offset
      
    #log space transform height and the width
    anchors = torch.FloatTensor(anchors)
    
    if args:
        anchors = anchors.to(args.device)
    else:
        anchors = anchors.cuda()
    
    anchors = anchors.repeat(grid_size*grid_size, 1).unsqueeze(0)
    prediction[:,:,2:4] = torch.exp(prediction[:,:,2:4])*anchors

    #Softmax the class scores
    prediction[:,:,5: 5 + num_classes] = torch.sigmoid((prediction[:,:, 5 : 5 + num_classes]))

    prediction[:,:,:4] *= stride
   
    
    return prediction

def load_classes(namesfile):
    fp = open(namesfile, "r")
    names = fp.read().split("\n")[:-1]
    return names

def get_im_dim(im):
    im = cv2.imread(im)
    w,h = im.shape[1], im.shape[0]
    return w,h

def unique(tensor):
    tensor_np = tensor.cpu().numpy()
    unique_np = np.unique(tensor_np)
    unique_tensor = torch.from_numpy(unique_np)

    tensor_res = tensor.new(unique_tensor.shape)
    tensor_res.copy_(unique_tensor)
    return tensor_res


def dynamic_write_results(prediction, confidence, num_classes, nms=True, nms_conf=0.4):
    prediction_bak = prediction.clone()
    dets = write_results(prediction.clone(), confidence, num_classes, nms, nms_conf)
    if isinstance(dets, int):
        return dets

    if dets.shape[0] > 100:
        nms_conf -= 0.05
        dets = write_results(prediction_bak.clone(), confidence, num_classes, nms, nms_conf)

    return dets


def write_results(prediction, confidence, num_classes, nms=True, nms_conf=0.4):
    conf_mask = (prediction[:, :, 4] > confidence).float().float().unsqueeze(2)
    prediction = prediction * conf_mask

    try:
        ind_nz = torch.nonzero(prediction[:,:,4]).transpose(0,1).contiguous()
    except:
        return 0

    box_a = prediction.new(prediction.shape)
    box_a[:,:,0] = (prediction[:,:,0] - prediction[:,:,2]/2)
    box_a[:,:,1] = (prediction[:,:,1] - prediction[:,:,3]/2)
    box_a[:,:,2] = (prediction[:,:,0] + prediction[:,:,2]/2) 
    box_a[:,:,3] = (prediction[:,:,1] + prediction[:,:,3]/2)
    prediction[:,:,:4] = box_a[:,:,:4]

    batch_size = prediction.size(0)

    output = prediction.new(1, prediction.size(2) + 1)
    write = False
    num = 0
    for ind in range(batch_size):
        #select the image from the batch
        image_pred = prediction[ind]

        #Get the class having maximum score, and the index of that class
        #Get rid of num_classes softmax scores 
        #Add the class index and the class score of class having maximum score
        max_conf, max_conf_score = torch.max(image_pred[:,5:5+ num_classes], 1)
        max_conf = max_conf.float().unsqueeze(1)
        max_conf_score = max_conf_score.float().unsqueeze(1)
        seq = (image_pred[:,:5], max_conf, max_conf_score)
        image_pred = torch.cat(seq, 1)

        #Get rid of the zero entries
        non_zero_ind =  (torch.nonzero(image_pred[:,4]))

        image_pred_ = image_pred[non_zero_ind.squeeze(),:].view(-1,7)

        #Get the various classes detected in the image
        try:
            img_classes = unique(image_pred_[:,-1])
        except:
            continue

        #WE will do NMS classwise
        #print(img_classes)
        for cls in img_classes:
            if cls != 0:
                continue
            #get the detections with one particular class
            cls_mask = image_pred_*(image_pred_[:,-1] == cls).float().unsqueeze(1)
            class_mask_ind = torch.nonzero(cls_mask[:,-2]).squeeze()

            image_pred_class = image_pred_[class_mask_ind].view(-1,7)

            #sort the detections such that the entry with the maximum objectness
            #confidence is at the top
            conf_sort_index = torch.sort(image_pred_class[:,4], descending = True )[1]
            image_pred_class = image_pred_class[conf_sort_index]
            idx = image_pred_class.size(0)

            #if nms has to be done
            if nms:
                # Perform non-maximum suppression
                max_detections = []
                while image_pred_class.size(0):
                    # Get detection with highest confidence and save as max detection
                    max_detections.append(image_pred_class[0].unsqueeze(0))
                    # Stop if we're at the last detection
                    if len(image_pred_class) == 1:
                        break
                    # Get the IOUs for all boxes with lower confidence
                    ious = bbox_iou(max_detections[-1], image_pred_class[1:])
                    # Remove detections with IoU >= NMS threshold
                    image_pred_class = image_pred_class[1:][ious < nms_conf]

                image_pred_class = torch.cat(max_detections).data


            #Concatenate the batch_id of the image to the detection
            #this helps us identify which image does the detection correspond to 
            #We use a linear straucture to hold ALL the detections from the batch
            #the batch_dim is flattened
            #batch is identified by extra batch column

            batch_ind = image_pred_class.new(image_pred_class.size(0), 1).fill_(ind)
            seq = batch_ind, image_pred_class
            if not write:
                output = torch.cat(seq,1)
                write = True
            else:
                out = torch.cat(seq,1)
                output = torch.cat((output,out))
            num += 1
    
    if not num:
        return 0

    return output

#!/usr/bin/env python3
# -*- coding: utf-8 -*-
"""
Created on Sat Mar 24 00:12:16 2018

@author: ayooshmac
"""

def predict_transform_half(prediction, inp_dim, anchors, num_classes, args):
    batch_size = prediction.size(0)
    stride =  inp_dim // prediction.size(2)

    bbox_attrs = 5 + num_classes
    num_anchors = len(anchors)
    grid_size = inp_dim // stride

    
    prediction = prediction.view(batch_size, bbox_attrs*num_anchors, grid_size*grid_size)
    prediction = prediction.transpose(1,2).contiguous()
    prediction = prediction.view(batch_size, grid_size*grid_size*num_anchors, bbox_attrs)
    
    
    #Sigmoid the  centre_X, centre_Y. and object confidencce
    prediction[:,:,0] = torch.sigmoid(prediction[:,:,0])
    prediction[:,:,1] = torch.sigmoid(prediction[:,:,1])
    prediction[:,:,4] = torch.sigmoid(prediction[:,:,4])

    
    #Add the center offsets
    grid_len = np.arange(grid_size)
    a,b = np.meshgrid(grid_len, grid_len)
    
    x_offset = torch.FloatTensor(a).view(-1,1)
    y_offset = torch.FloatTensor(b).view(-1,1)
    
    if args:
        x_offset = x_offset.to(args.device).half()
        y_offset = y_offset.to(args.device).half()
    else:
        x_offset = x_offset.cuda().half()
        y_offset = y_offset.cuda().half()
    
    x_y_offset = torch.cat((x_offset, y_offset), 1).repeat(1,num_anchors).view(-1,2).unsqueeze(0)
    
    prediction[:,:,:2] += x_y_offset
      
    #log space transform height and the width
    anchors = torch.HalfTensor(anchors)
    
    if args:
        anchors = anchors.to(args.device)
    else:
        anchors = anchors.cuda()
    
    anchors = anchors.repeat(grid_size*grid_size, 1).unsqueeze(0)
    prediction[:,:,2:4] = torch.exp(prediction[:,:,2:4])*anchors

    #Softmax the class scores
    prediction[:,:,5: 5 + num_classes] = nn.Softmax(-1)(Variable(prediction[:,:, 5 : 5 + num_classes])).data

    prediction[:,:,:4] *= stride
    
    
    return prediction


def write_results_half(prediction, confidence, num_classes, nms = True, nms_conf = 0.4):
    conf_mask = (prediction[:,:,4] > confidence).half().unsqueeze(2)
    prediction = prediction*conf_mask
    
    try:
        ind_nz = torch.nonzero(prediction[:,:,4]).transpose(0,1).contiguous()
    except:
        return 0
    
    
    
    box_a = prediction.new(prediction.shape)
    box_a[:,:,0] = (prediction[:,:,0] - prediction[:,:,2]/2)
    box_a[:,:,1] = (prediction[:,:,1] - prediction[:,:,3]/2)
    box_a[:,:,2] = (prediction[:,:,0] + prediction[:,:,2]/2) 
    box_a[:,:,3] = (prediction[:,:,1] + prediction[:,:,3]/2)
    prediction[:,:,:4] = box_a[:,:,:4]
    
    
    
    batch_size = prediction.size(0)
    
    output = prediction.new(1, prediction.size(2) + 1)
    write = False
    
    for ind in range(batch_size):
        #select the image from the batch
        image_pred = prediction[ind]

        
        #Get the class having maximum score, and the index of that class
        #Get rid of num_classes softmax scores 
        #Add the class index and the class score of class having maximum score
        max_conf, max_conf_score = torch.max(image_pred[:,5:5+ num_classes], 1)
        max_conf = max_conf.half().unsqueeze(1)
        max_conf_score = max_conf_score.half().unsqueeze(1)
        seq = (image_pred[:,:5], max_conf, max_conf_score)
        image_pred = torch.cat(seq, 1)
        
        
        #Get rid of the zero entries
        non_zero_ind =  (torch.nonzero(image_pred[:,4]))
        try:
            image_pred_ = image_pred[non_zero_ind.squeeze(),:]
        except:
            continue
        
        #Get the various classes detected in the image
        img_classes = unique(image_pred_[:,-1].long()).half()
        
        
        
                
        #WE will do NMS classwise
        for cls in img_classes:
            #get the detections with one particular class
            cls_mask = image_pred_*(image_pred_[:,-1] == cls).half().unsqueeze(1)
            class_mask_ind = torch.nonzero(cls_mask[:,-2]).squeeze()
            

            image_pred_class = image_pred_[class_mask_ind]

        
             #sort the detections such that the entry with the maximum objectness
             #confidence is at the top
            conf_sort_index = torch.sort(image_pred_class[:,4], descending = True )[1]
            image_pred_class = image_pred_class[conf_sort_index]
            idx = image_pred_class.size(0)
            
            #if nms has to be done
            if nms:
                #For each detection
                for i in range(idx):
                    #Get the IOUs of all boxes that come after the one we are looking at 
                    #in the loop
                    try:
                        ious = bbox_iou(image_pred_class[i].unsqueeze(0), image_pred_class[i+1:])
                    except ValueError:
                        break
        
                    except IndexError:
                        break
                    
                    #Zero out all the detections that have IoU > treshhold
                    iou_mask = (ious < nms_conf).half().unsqueeze(1)
                    image_pred_class[i+1:] *= iou_mask       
                    
                    #Remove the non-zero entries
                    non_zero_ind = torch.nonzero(image_pred_class[:,4]).squeeze()
                    image_pred_class = image_pred_class[non_zero_ind]
                    
                    
            
            #Concatenate the batch_id of the image to the detection
            #this helps us identify which image does the detection correspond to 
            #We use a linear straucture to hold ALL the detections from the batch
            #the batch_dim is flattened
            #batch is identified by extra batch column
            batch_ind = image_pred_class.new(image_pred_class.size(0), 1).fill_(ind)
            seq = batch_ind, image_pred_class
            
            if not write:
                output = torch.cat(seq,1)
                write = True
            else:
                out = torch.cat(seq,1)
                output = torch.cat((output,out))
    
    return output
