# Supplementary material for: Design of sports training information analysis system based on a multi-target visual model under sensor-scale spatial transformation
Source: PeerJ Comput Sci. 2024 Apr 30;10:e2030. doi: 10.7717/peerj-cs.2030 (PMC11157614; doi:10.7717/peerj-cs.2030)
Supplement: Supplemental Information 1 [file peerj-cs-10-2030-s001.zip › code/detector/yolox/exps/default/yolov3.py]

#!/usr/bin/env python3
# -*- coding:utf-8 -*-
# Copyright (c) Megvii, Inc. and its affiliates.

import os

import torch.nn as nn

from detector.yolox.yolox.exp import Exp as MyExp


class Exp(MyExp):
    def __init__(self):
        super(Exp, self).__init__()
        self.depth = 1.0
        self.width = 1.0
        self.exp_name = os.path.split(os.path.realpath(__file__))[1].split(".")[0]

    def get_model(self, sublinear=False):
        def init_yolo(M):
            for m in M.modules():
                if isinstance(m, nn.BatchNorm2d):
                    m.eps = 1e-3
                    m.momentum = 0.03

        if "model" not in self.__dict__:
            from detector.yolox.yolox.models import YOLOX, YOLOFPN, YOLOXHead

            backbone = YOLOFPN()
            head = YOLOXHead(
                self.num_classes, self.width, in_channels=[128, 256, 512], act="lrelu"
            )
            self.model = YOLOX(backbone, head)
        self.model.apply(init_yolo)
        self.model.head.initialize_biases(1e-2)

        return self.model
