# Supplementary material for: Design of sports training information analysis system based on a multi-target visual model under sensor-scale spatial transformation
Source: PeerJ Comput Sci. 2024 Apr 30;10:e2030. doi: 10.7717/peerj-cs.2030 (PMC11157614; doi:10.7717/peerj-cs.2030)
Supplement: Supplemental Information 1 [file peerj-cs-10-2030-s001.zip › code/detector/yolox/exps/default/yolox_l.py]

#!/usr/bin/env python3
# -*- coding:utf-8 -*-
# Copyright (c) Megvii, Inc. and its affiliates.

import os

from detector.yolox.yolox.exp import Exp as MyExp


class Exp(MyExp):
    def __init__(self):
        super(Exp, self).__init__()
        self.depth = 1.0
        self.width = 1.0
        self.exp_name = os.path.split(os.path.realpath(__file__))[1].split(".")[0]
