# Supplementary material for: Design of sports training information analysis system based on a multi-target visual model under sensor-scale spatial transformation
Source: PeerJ Comput Sci. 2024 Apr 30;10:e2030. doi: 10.7717/peerj-cs.2030 (PMC11157614; doi:10.7717/peerj-cs.2030)
Supplement: Supplemental Information 1 [file peerj-cs-10-2030-s001.zip › code/detector/yolox/exps/example/custom/nano.py]

#!/usr/bin/env python3
# -*- coding:utf-8 -*-
# Copyright (c) Megvii, Inc. and its affiliates.

import os

import torch.nn as nn

from yolox.exp import Exp as MyExp


class Exp(MyExp):
    def __init__(self):
        super(Exp, self).__init__()
        self.depth = 0.33
        self.width = 0.25
        self.input_size = (416, 416)
        self.mosaic_scale = (0.5, 1.5)
        self.random_size = (10, 20)
        self.test_size = (416, 416)
        self.exp_name = os.path.split(os.path.realpath(__file__))[1].split(".")[0]
        self.enable_mixup = False

        # Define yourself dataset path
        self.data_dir = "datasets/coco128"
        self.train_ann = "instances_train2017.json"
        self.val_ann = "instances_val2017.json"

        self.num_classes = 71

    def get_model(self, sublinear=False):
        def init_yolo(M):
            for m in M.modules():
                if isinstance(m, nn.BatchNorm2d):
                    m.eps = 1e-3
                    m.momentum = 0.03

        if "model" not in self.__dict__:
            from yolox.models import YOLOX, YOLOPAFPN, YOLOXHead

            in_channels = [256, 512, 1024]
            # NANO model use depthwise = True, which is main difference.
            backbone = YOLOPAFPN(
                self.depth, self.width, in_channels=in_channels, depthwise=True
            )
            head = YOLOXHead(
                self.num_classes, self.width, in_channels=in_channels, depthwise=True
            )
            self.model = YOLOX(backbone, head)

        self.model.apply(init_yolo)
        self.model.head.initialize_biases(1e-2)
        return self.model
