# Supplementary material for: Design of sports training information analysis system based on a multi-target visual model under sensor-scale spatial transformation
Source: PeerJ Comput Sci. 2024 Apr 30;10:e2030. doi: 10.7717/peerj-cs.2030 (PMC11157614; doi:10.7717/peerj-cs.2030)
Supplement: Supplemental Information 1 [file peerj-cs-10-2030-s001.zip › code/detector/yolox/exps/example/custom/yolox_s.py]

#!/usr/bin/env python3
# -*- coding:utf-8 -*-
# Copyright (c) Megvii, Inc. and its affiliates.
import os

from yolox.exp import Exp as MyExp


class Exp(MyExp):
    def __init__(self):
        super(Exp, self).__init__()
        self.depth = 0.33
        self.width = 0.50
        self.exp_name = os.path.split(os.path.realpath(__file__))[1].split(".")[0]

        # Define yourself dataset path
        self.data_dir = "datasets/coco128"
        self.train_ann = "instances_train2017.json"
        self.val_ann = "instances_val2017.json"

        self.num_classes = 71

        self.max_epoch = 300
        self.data_num_workers = 4
        self.eval_interval = 1
