# Supplementary material for: Design of sports training information analysis system based on a multi-target visual model under sensor-scale spatial transformation
Source: PeerJ Comput Sci. 2024 Apr 30;10:e2030. doi: 10.7717/peerj-cs.2030 (PMC11157614; doi:10.7717/peerj-cs.2030)
Supplement: Supplemental Information 1 [file peerj-cs-10-2030-s001.zip › code/detector/yolox/exps/example/yolox_voc/yolox_voc_s.py]

# encoding: utf-8
import os

import torch
import torch.distributed as dist

from yolox.data import get_yolox_datadir
from yolox.exp import Exp as MyExp


class Exp(MyExp):
    def __init__(self):
        super(Exp, self).__init__()
        self.num_classes = 20
        self.depth = 0.33
        self.width = 0.50
        self.warmup_epochs = 1

        # ---------- transform config ------------ #
        self.mosaic_prob = 1.0
        self.mixup_prob = 1.0
        self.hsv_prob = 1.0
        self.flip_prob = 0.5

        self.exp_name = os.path.split(os.path.realpath(__file__))[1].split(".")[0]

    def get_data_loader(
        self, batch_size, is_distributed, no_aug=False, cache_img=False
    ):
        from yolox.data import (
            VOCDetection,
            TrainTransform,
            YoloBatchSampler,
            DataLoader,
            InfiniteSampler,
            MosaicDetection,
            worker_init_reset_seed,
        )
        from yolox.utils import (
            wait_for_the_master,
            get_local_rank,
        )

        local_rank = get_local_rank()

        with wait_for_the_master(local_rank):
            dataset = VOCDetection(
                data_dir=os.path.join(get_yolox_datadir(), "VOCdevkit"),
                image_sets=[("2007", "trainval"), ("2012", "trainval")],
                img_size=self.input_size,
                preproc=TrainTransform(
                    max_labels=50, flip_prob=self.flip_prob, hsv_prob=self.hsv_prob
                ),
                cache=cache_img,
            )

        dataset = MosaicDetection(
            dataset,
            mosaic=not no_aug,
            img_size=self.input_size,
            preproc=TrainTransform(
                max_labels=120, flip_prob=self.flip_prob, hsv_prob=self.hsv_prob
            ),
            degrees=self.degrees,
            translate=self.translate,
            mosaic_scale=self.mosaic_scale,
            mixup_scale=self.mixup_scale,
            shear=self.shear,
            enable_mixup=self.enable_mixup,
            mosaic_prob=self.mosaic_prob,
            mixup_prob=self.mixup_prob,
        )

        self.dataset = dataset

        if is_distributed:
            batch_size = batch_size // dist.get_world_size()

        sampler = InfiniteSampler(len(self.dataset), seed=self.seed if self.seed else 0)

        batch_sampler = YoloBatchSampler(
            sampler=sampler,
            batch_size=batch_size,
            drop_last=False,
            mosaic=not no_aug,
        )

        dataloader_kwargs = {"num_workers": self.data_num_workers, "pin_memory": True}
        dataloader_kwargs["batch_sampler"] = batch_sampler

        # Make sure each process has different random seed, especially for 'fork' method
        dataloader_kwargs["worker_init_fn"] = worker_init_reset_seed

        train_loader = DataLoader(self.dataset, **dataloader_kwargs)

        return train_loader

    def get_eval_loader(self, batch_size, is_distributed, testdev=False, legacy=False):
        from yolox.data import VOCDetection, ValTransform

        valdataset = VOCDetection(
            data_dir=os.path.join(get_yolox_datadir(), "VOCdevkit"),
            image_sets=[("2007", "test")],
            img_size=self.test_size,
            preproc=ValTransform(legacy=legacy),
        )

        if is_distributed:
            batch_size = batch_size // dist.get_world_size()
            sampler = torch.utils.data.distributed.DistributedSampler(
                valdataset, shuffle=False
            )
        else:
            sampler = torch.utils.data.SequentialSampler(valdataset)

        dataloader_kwargs = {
            "num_workers": self.data_num_workers,
            "pin_memory": True,
            "sampler": sampler,
        }
        dataloader_kwargs["batch_size"] = batch_size
        val_loader = torch.utils.data.DataLoader(valdataset, **dataloader_kwargs)

        return val_loader

    def get_evaluator(self, batch_size, is_distributed, testdev=False, legacy=False):
        from yolox.evaluators import VOCEvaluator

        val_loader = self.get_eval_loader(batch_size, is_distributed, testdev, legacy)
        evaluator = VOCEvaluator(
            dataloader=val_loader,
            img_size=self.test_size,
            confthre=self.test_conf,
            nmsthre=self.nmsthre,
            num_classes=self.num_classes,
        )
        return evaluator
