# Supplementary material for: Design of sports training information analysis system based on a multi-target visual model under sensor-scale spatial transformation
Source: PeerJ Comput Sci. 2024 Apr 30;10:e2030. doi: 10.7717/peerj-cs.2030 (PMC11157614; doi:10.7717/peerj-cs.2030)
Supplement: Supplemental Information 1 [file peerj-cs-10-2030-s001.zip › code/detector/yolox/utils/preprocess.py]

from __future__ import division

import torch
import numpy as np
import cv2


def preproc(img, input_size, swap=(2, 0, 1)):
    if len(img.shape) == 3:
        padded_img = np.ones((input_size[0], input_size[1], 3), dtype=np.uint8) * 114
    else:
        padded_img = np.ones(input_size, dtype=np.uint8) * 114

    r = min(input_size[0] / img.shape[0], input_size[1] / img.shape[1])
    resized_img = cv2.resize(
        img,
        (int(img.shape[1] * r), int(img.shape[0] * r)),
        interpolation=cv2.INTER_LINEAR,
    ).astype(np.uint8)
    padded_img[: int(img.shape[0] * r), : int(img.shape[1] * r)] = resized_img
    padded_img = padded_img.transpose(swap)
    padded_img = np.ascontiguousarray(padded_img, dtype=np.float32)
    return padded_img, r


def prep_image(img, img_size):
    """
    Prepare image for inputting to the neural network.

    Returns a Variable
    """

    orig_im = cv2.imread(img)
    dim = orig_im.shape[1], orig_im.shape[0]
    img_, _ = preproc(orig_im, img_size)
    img_ = torch.from_numpy(img_).unsqueeze(0).float()

    return img_, orig_im, dim


def prep_frame(img, img_size):
    """
    Prepare image for inputting to the neural network.

    Returns a Variable
    """

    orig_im = img
    dim = orig_im.shape[1], orig_im.shape[0]
    img_, _ = preproc(orig_im, img_size)
    img_ = torch.from_numpy(img_).unsqueeze(0).float()

    return img_, orig_im, dim
