# Supplementary material for: Design of sports training information analysis system based on a multi-target visual model under sensor-scale spatial transformation
Source: PeerJ Comput Sci. 2024 Apr 30;10:e2030. doi: 10.7717/peerj-cs.2030 (PMC11157614; doi:10.7717/peerj-cs.2030)
Supplement: Supplemental Information 1 [file peerj-cs-10-2030-s001.zip › code/detector/yolox/yolox/layers/__init__.py]

#!/usr/bin/env python3
# -*- coding:utf-8 -*-
# Copyright (c) Megvii Inc. All rights reserved.

# import torch first to make jit op work without `ImportError of libc10.so`
import torch  # noqa

from .jit_ops import FastCOCOEvalOp, JitOp

try:
    from .fast_coco_eval_api import COCOeval_opt
except ImportError:  #  exception will be raised when users build yolox from source
    pass
