# Supplementary material for: Design of sports training information analysis system based on a multi-target visual model under sensor-scale spatial transformation
Source: PeerJ Comput Sci. 2024 Apr 30;10:e2030. doi: 10.7717/peerj-cs.2030 (PMC11157614; doi:10.7717/peerj-cs.2030)
Supplement: Supplemental Information 1 [file peerj-cs-10-2030-s001.zip › code/detector/yolox/yolox/models/__init__.py]

#!/usr/bin/env python3
# -*- coding:utf-8 -*-
# Copyright (c) Megvii Inc. All rights reserved.

from .build import *
from .darknet import CSPDarknet, Darknet
from .losses import IOUloss
from .yolo_fpn import YOLOFPN
from .yolo_head import YOLOXHead
from .yolo_pafpn import YOLOPAFPN
from .yolox import YOLOX
